# Supplementary material for: PCR Assay for Rapid Taxonomic Differentiation of Virulent Staphylococcus aureus and Klebsiella pneumoniae Bacteriophages
Source: Int J Mol Sci. 2023 Feb 24;24(5):4483. doi: 10.3390/ijms24054483 (PMC10003202; doi:10.3390/ijms24054483)
Supplement: Supplementary file 1 [file ijms-24-04483-s001.zip]

Archive with 4 entries (4 files):
- supplementary_figures.pdf
- Table S1.xlsx
- Table S3.xlsx
- TableS2.xlsx
