# Supplementary material for: PCR Assay for Rapid Taxonomic Differentiation of Virulent Staphylococcus aureus and Klebsiella pneumoniae Bacteriophages
Source: Int J Mol Sci. 2023 Feb 24;24(5):4483. doi: 10.3390/ijms24054483 (PMC10003202; doi:10.3390/ijms24054483)
Supplement: Supplementary file 1 [file ijms-24-04483-s001.zip › Table S1.xlsx]

## Sheet: SA_phages
Table S1A. List of Staphylococcus aureus bacteriophages
Phage_name	ICTV	Accession	Family	Subfamily	Genus
Baoshanvirus BS1	+	NC_047945.1	Herelleviridae	Twortvirinae	Baoshanvirus
Baoshanvirus BS2	+	NC_047948	Herelleviridae	Twortvirinae	Baoshanvirus
Biseptimavirus BU01	+	NC_026016		Bronfenbrennervirinae	Biseptimavirus
Biseptimavirus bv23MRA	+	NC_028775		Bronfenbrennervirinae	Biseptimavirus
Biseptimavirus bv77	+	NC_005356		Bronfenbrennervirinae	Biseptimavirus
Biseptimavirus IME136101	+	NC_048657		Bronfenbrennervirinae	Biseptimavirus
Biseptimavirus NM3	+	NC_008617.1		Bronfenbrennervirinae	Biseptimavirus
Biseptimavirus P1105	+	NC_048636		Bronfenbrennervirinae	Biseptimavirus
Biseptimavirus P282	+	NC_048634		Bronfenbrennervirinae	Biseptimavirus
Biseptimavirus P630	+	NC_048635		Bronfenbrennervirinae	Biseptimavirus
Biseptimavirus P954	+	NC_013195		Bronfenbrennervirinae	Biseptimavirus
Biseptimavirus phi7247PVL	+	NC_048624.1		Bronfenbrennervirinae	Biseptimavirus
Biseptimavirus SA1014ruMSSAST7	+	NC_048710		Bronfenbrennervirinae	Biseptimavirus
Biseptimavirus SA345ruMSSAST8	+	NC_048713		Bronfenbrennervirinae	Biseptimavirus
Biseptimavirus st22	+	NC_048681		Bronfenbrennervirinae	Biseptimavirus
Biseptimavirus StauST3984	+	NC_023499		Bronfenbrennervirinae	Biseptimavirus
Dubowvirus baqsau1	+	NC_054973		Azeredovirinae	Dubowvirus
Dubowvirus dv11	+	NC_004615		Azeredovirinae	Dubowvirus
Dubowvirus dv53	+	NC_007049		Azeredovirinae	Dubowvirus
Dubowvirus dv69	+	NC_007048		Azeredovirinae	Dubowvirus
Dubowvirus dv80alpha	+	NC_009526		Azeredovirinae	Dubowvirus
Dubowvirus dv85	+	NC_007050		Azeredovirinae	Dubowvirus
Dubowvirus ETA2	+	NC_008798		Azeredovirinae	Dubowvirus
Dubowvirus HSA84	+	NC_054974		Azeredovirinae	Dubowvirus
Dubowvirus IPLA88	+	NC_011614		Azeredovirinae	Dubowvirus
Dubowvirus MR25	+	NC_010808		Azeredovirinae	Dubowvirus
Dubowvirus NM1	+	NC_008583.1		Azeredovirinae	Dubowvirus
Dubowvirus NM2	+	NC_028913.1		Azeredovirinae	Dubowvirus
Dubowvirus SA75	+	NC_054975		Azeredovirinae	Dubowvirus
Dubowvirus SA97	+	NC_029010		Azeredovirinae	Dubowvirus
Dubowvirus SAP26	+	NC_014460		Azeredovirinae	Dubowvirus
Dubowvirus SAP33	+	NC_054976		Azeredovirinae	Dubowvirus
Dubowvirus SP5	+	NC_054977		Azeredovirinae	Dubowvirus
Dubowvirus TEM126	+	NC_054978		Azeredovirinae	Dubowvirus
Fibralongavirus fv2638A	+	NC_007051			Fibralongavirus
Kayvirus G1	+	NC_007066	Herelleviridae	Twortvirinae	Kayvirus
Kayvirus G1	+	NC_047720	Herelleviridae	Twortvirinae	Kayvirus
Kayvirus G1	+	NC_047721	Herelleviridae	Twortvirinae	Kayvirus
Kayvirus G1	+	NC_047722	Herelleviridae	Twortvirinae	Kayvirus
Kayvirus G1	+	NC_047723	Herelleviridae	Twortvirinae	Kayvirus
Kayvirus G1	+	NC_047724	Herelleviridae	Twortvirinae	Kayvirus
Kayvirus G1	+	NC_047725	Herelleviridae	Twortvirinae	Kayvirus
Kayvirus G1	+	NC_047726	Herelleviridae	Twortvirinae	Kayvirus
Kayvirus G1	+	NC_047727	Herelleviridae	Twortvirinae	Kayvirus
Kayvirus G1	+	NC_047728	Herelleviridae	Twortvirinae	Kayvirus
Kayvirus G1	+	NC_047729	Herelleviridae	Twortvirinae	Kayvirus
Kayvirus G1	+	NC_047730	Herelleviridae	Twortvirinae	Kayvirus
Kayvirus G1	+	NC_047731	Herelleviridae	Twortvirinae	Kayvirus
Kayvirus G1	+	NC_047732	Herelleviridae	Twortvirinae	Kayvirus
Kayvirus G15	+	NC_019448	Herelleviridae	Twortvirinae	Kayvirus
Kayvirus JD7	+	NC_019726	Herelleviridae	Twortvirinae	Kayvirus
Kayvirus kay	+	NC_005880	Herelleviridae	Twortvirinae	Kayvirus
Kayvirus MCE2014	+	NC_025416	Herelleviridae	Twortvirinae	Kayvirus
Kayvirus P108	+	NC_025426	Herelleviridae	Twortvirinae	Kayvirus
Kayvirus rodi	+	NC_028765.1	Herelleviridae	Twortvirinae	Kayvirus
Kayvirus S253	+	NC_022920.1	Herelleviridae	Twortvirinae	Kayvirus
Kayvirus S254	+	NC_022918.1	Herelleviridae	Twortvirinae	Kayvirus
Kayvirus SA12	+	NC_023573	Herelleviridae	Twortvirinae	Kayvirus
Kayvirus Sb1	+	NC_023009	Herelleviridae	Twortvirinae	Kayvirus
Peeveelvirus CN125	+	NC_012784		Bronfenbrennervirinae	Peeveelvirus
Peeveelvirus JS01	+	NC_021773		Bronfenbrennervirinae	Peeveelvirus
Peeveelvirus pv13	+	NC_004617		Bronfenbrennervirinae	Peeveelvirus
Peeveelvirus pv3AJ2017	+	NC_048644		Bronfenbrennervirinae	Peeveelvirus
Peeveelvirus PV83	+	NC_002486		Bronfenbrennervirinae	Peeveelvirus
Peeveelvirus PVL	+	NC_002321		Bronfenbrennervirinae	Peeveelvirus
Peeveelvirus PVL108	+	NC_008689		Bronfenbrennervirinae	Peeveelvirus
Peeveelvirus SA7	+	NC_048658		Bronfenbrennervirinae	Peeveelvirus
Peeveelvirus SA780ruMSSAST101	+	NC_048711		Bronfenbrennervirinae	Peeveelvirus
Peeveelvirus tp3101	+	NC_009761.3		Bronfenbrennervirinae	Peeveelvirus
Phietavirus B122	+	NC_054979		Azeredovirinae	Phietavirus
Phietavirus B166	+	NC_028859		Azeredovirinae	Phietavirus
Phietavirus B236	+	NC_028915		Azeredovirinae	Phietavirus
Phietavirus ETA	+	NC_003288		Azeredovirinae	Phietavirus
Phietavirus ETA3	+	NC_008799		Azeredovirinae	Phietavirus
Phietavirus EW	+	NC_007056		Azeredovirinae	Phietavirus
Phietavirus Henu2	+	NC_054980		Azeredovirinae	Phietavirus
Phietavirus JB	+	NC_028669		Azeredovirinae	Phietavirus
Phietavirus MR11	+	NC_010147		Azeredovirinae	Phietavirus
Phietavirus NM4	+	KP209285		Azeredovirinae	Phietavirus
Phietavirus pv29	+	NC_007061		Azeredovirinae	Phietavirus
Phietavirus pv37	+	NC_007055		Azeredovirinae	Phietavirus
Phietavirus pv3MRA	+	NC_028917		Azeredovirinae	Phietavirus
Phietavirus pv52a	+	NC_007062		Azeredovirinae	Phietavirus
Phietavirus pv55	+	NC_007060		Azeredovirinae	Phietavirus
Phietavirus pv71	+	NC_007059		Azeredovirinae	Phietavirus
Phietavirus pv80	+	NC_030652.1		Azeredovirinae	Phietavirus
Phietavirus pv88	+	NC_007063		Azeredovirinae	Phietavirus
Phietavirus pv92	+	NC_007064		Azeredovirinae	Phietavirus
Phietavirus pv96	+	NC_007057		Azeredovirinae	Phietavirus
Phietavirus ROSA	+	NC_007058		Azeredovirinae	Phietavirus
Phietavirus SA13	+	NC_021863		Azeredovirinae	Phietavirus
Phietavirus SAP27	+	NC_054981		Azeredovirinae	Phietavirus
Phietavirus sebago	+	NC_054982		Azeredovirinae	Phietavirus
Phietavirus StauST3981	+	NC_021326		Azeredovirinae	Phietavirus
Phietavirus StauST3983	+	NC_021332		Azeredovirinae	Phietavirus
Phietavirus StauST3985	+	NC_023500		Azeredovirinae	Phietavirus
Phietavirus UPMK2	+	NC_054983.1		Azeredovirinae	Phietavirus
Phietavirus X2	+	NC_007065		Azeredovirinae	Phietavirus
Rosenblumvirus AGO13	+	NC_047919	Rountreeviridae	Rakietenvirinae	Rosenblumvirus
Rosenblumvirus BP39	+	NC_031046	Rountreeviridae	Rakietenvirinae	Rosenblumvirus
Rosenblumvirus CSA13	+	NC_048159	Rountreeviridae	Rakietenvirinae	Rosenblumvirus
Rosenblumvirus EBHT	+	NC_055906	Rountreeviridae	Rakietenvirinae	Rosenblumvirus
Rosenblumvirus GRCS	+	NC_023550	Rountreeviridae	Rakietenvirinae	Rosenblumvirus
Rosenblumvirus LSA2366	+	NC_055916	Rountreeviridae	Rakietenvirinae	Rosenblumvirus
Rosenblumvirus pabna	+	NC_048107	Rountreeviridae	Rakietenvirinae	Rosenblumvirus
Rosenblumvirus portland	+	NC_055814	Rountreeviridae	Rakietenvirinae	Rosenblumvirus
Rosenblumvirus PSa3	+	NC_047855	Rountreeviridae	Rakietenvirinae	Rosenblumvirus
Rosenblumvirus rv44AHJD	+	NC_004678	Rountreeviridae	Rakietenvirinae	Rosenblumvirus
Rosenblumvirus rv66	+	NC_007046	Rountreeviridae	Rakietenvirinae	Rosenblumvirus
Rosenblumvirus S241	+	NC_009875	Rountreeviridae	Rakietenvirinae	Rosenblumvirus
Rosenblumvirus S241	+	NC_016565	Rountreeviridae	Rakietenvirinae	Rosenblumvirus
Rosenblumvirus SA46CL1	+	NC_055802	Rountreeviridae	Rakietenvirinae	Rosenblumvirus
Rosenblumvirus SCH1	+	NC_047788	Rountreeviridae	Rakietenvirinae	Rosenblumvirus
Rosenblumvirus SLPW	+	NC_031008	Rountreeviridae	Rakietenvirinae	Rosenblumvirus
Silviavirus remus	+	NC_020877	Herelleviridae	Twortvirinae	Silviavirus
Silviavirus remus	+	NC_022090	Herelleviridae	Twortvirinae	Silviavirus
Silviavirus SA11	+	NC_019511	Herelleviridae	Twortvirinae	Silviavirus
Silviavirus stau2	+	NC_030933	Herelleviridae	Twortvirinae	Silviavirus
Triavirus fPfSau02	+	NC_055039			Triavirus
Triavirus IPLA35	+	NC_011612			Triavirus
Triavirus JS02	+	NC_055040			Triavirus
Triavirus LH1	+	NC_055041			Triavirus
Triavirus P240	+	NC_055042			Triavirus
Triavirus R1988	+	NC_022758.1			Triavirus
Triavirus SA137ruMSSAST121PVL	+	NC_055043			Triavirus
Triavirus SAP11	+	NC_055044			Triavirus
Triavirus SLT	+	NC_002661			Triavirus
Triavirus st1	+	NC_055045			Triavirus
Triavirus st121mssa	+	NC_055049			Triavirus
Triavirus st30	+	NC_055047			Triavirus
Triavirus st5	+	NC_055046			Triavirus
Triavirus st78	+	NC_055048			Triavirus
Triavirus StauST3982	+	NC_021323			Triavirus
Triavirus tp3102	+	NC_009762.3			Triavirus
Triavirus tv12	+	NC_004616			Triavirus
Triavirus tv15644	+	NC_055038			Triavirus
Triavirus tv2	+	NC_028862			Triavirus
Triavirus tv2958PVL	+	NC_011344			Triavirus
Triavirus tv3a	+	NC_007053			Triavirus
Triavirus tv42e	+	NC_007052			Triavirus
Triavirus tv47	+	NC_007054			Triavirus
Twortvirus twort	+	NC_007021	Herelleviridae	Twortvirinae	Twortvirus
Staphylococcus phage 2PHSA1		OL690335			Triavirus
Staphylococcus phage 4PHCISA25		OM304856			Triavirus
Staphylococcus phage B_UFSM1		MW650841		Bronfenbrennervirinae	Peeveelvirus
Staphylococcus phage B_UFSM3		MW627293		Bronfenbrennervirinae	Peeveelvirus
Staphylococcus phage B_UFSM4		MW147366		Bronfenbrennervirinae	Peeveelvirus
Staphylococcus phage B_UFSM5		MW192778		Bronfenbrennervirinae	Peeveelvirus
Staphylococcus phage CH1		MK331930	Herelleviridae	Twortvirinae	Kayvirus
Staphylococcus phage DW2		NC_024391		Azeredovirinae	Phietavirus
Staphylococcus phage ECel-2020a		CP062454		Azeredovirinae	Dubowvirus
Staphylococcus phage ECel-2020b		CP062451		Azeredovirinae	Dubowvirus
Staphylococcus phage ECel-2020c		CP062450
Staphylococcus phage ECel-2020d		CP062447		Bronfenbrennervirinae	Biseptimavirus
Staphylococcus phage ECel-2020e		CP062444			Triavirus
Staphylococcus phage ECel-2020f		CP062442			Triavirus
Staphylococcus phage ECel-2020h		CP062434			Triavirus
Staphylococcus phage ECel-2020i		CP062430		Bronfenbrennervirinae	Biseptimavirus
Staphylococcus phage ECel-2020j		CP062427		Azeredovirinae	Dubowvirus
Staphylococcus phage ECel-2020k		CP062426		Bronfenbrennervirinae	Peeveelvirus
Staphylococcus phage ECel-2020l		CP062422		Azeredovirinae	Phietavirus
Staphylococcus phage ECel-2020m		CP062461			Triavirus
Staphylococcus phage ECel-2020n		CP062457		Bronfenbrennervirinae	Peeveelvirus
Staphylococcus phage ECel-2020o		CP062445		Bronfenbrennervirinae	Peeveelvirus
Staphylococcus phage ECel-2020p		CP062435		Bronfenbrennervirinae	Peeveelvirus
Staphylococcus phage ECel-2020q		CP062462		Azeredovirinae	Phietavirus
Staphylococcus phage ESa1		MT554104	Herelleviridae	Twortvirinae	Kayvirus
Staphylococcus phage HSA30		MG557618	Herelleviridae	Twortvirinae	Kayvirus
Staphylococcus phage HYZ21		MH136584	Herelleviridae	Twortvirinae	Kayvirus
Staphylococcus phage IME1346_01		KY653125		Bronfenbrennervirinae	Peeveelvirus
Staphylococcus phage IME1364_01		KY653128
Staphylococcus phage IME1364_02		MW238767		Azeredovirinae	Phietavirus
Staphylococcus phage JD419		MT899504			Triavirus
Staphylococcus phage JPL-50		MZ359091	Rountreeviridae	Rakietenvirinae	Rosenblumvirus
Staphylococcus phage Lorac		MH321492		Azeredovirinae	Dubowvirus
Staphylococcus phage LSA2308		MW363798	Herelleviridae	Twortvirinae	Silviavirus
Staphylococcus phage Machias		MW349128
Staphylococcus phage Madawaska		MW349129
Staphylococcus phage Maine		MN045228	Herelleviridae	Twortvirinae	Kayvirus
Staphylococcus phage MarsHill		MW248466
Staphylococcus phage MR003		AP019522	Herelleviridae	Twortvirinae	Silviavirus
Staphylococcus phage P68		NC_004679	Rountreeviridae	Rakietenvirinae	Rosenblumvirus
Staphylococcus phage PALS_1		MN091625	Herelleviridae	Twortvirinae
Staphylococcus phage PALS_2		MN091626
Staphylococcus phage PG-2021_27		MZ417326	Herelleviridae
Staphylococcus phage PHB21		MW924497			Triavirus
Staphylococcus phage phiN315		NC_004740		Bronfenbrennervirinae	Biseptimavirus
Staphylococcus phage phiSa119		NC_025460		Bronfenbrennervirinae	Biseptimavirus
Staphylococcus phage phiSa2wa_st59		MG029512		Bronfenbrennervirinae	Biseptimavirus
Staphylococcus phage phiSa2wa_st72		MG029513			Triavirus
Staphylococcus phage phiSa2wa_st80		MG029515			Triavirus
Staphylococcus phage phiSa2wa_st93		MG029517			Triavirus
Staphylococcus phage phiSa2wa_st93mssa		MG029516			Triavirus
Staphylococcus phage pSa-3		KY581279	Herelleviridae	Twortvirinae	Kayvirus
Staphylococcus phage PT1028		NC_007045
Staphylococcus phage qdsa001		KY779848	Herelleviridae	Twortvirinae	Silviavirus
Staphylococcus phage qdsa002		KY779849	Herelleviridae	Twortvirinae	Kayvirus
Staphylococcus phage R4		MT366568			Triavirus
Staphylococcus phage Rih21		OL840290			Triavirus
Staphylococcus phage S13'		AB626963	Rountreeviridae	Rakietenvirinae	Rosenblumvirus
Staphylococcus phage S6		LC680885
Staphylococcus phage SA03-CTH2		MK936475	Rountreeviridae	Rakietenvirinae	Rosenblumvirus
Staphylococcus phage SA1		NC_027991
Staphylococcus phage SA12		NC_021801		Azeredovirinae	Dubowvirus
Staphylococcus phage SA1-CTA1		MK922546	Rountreeviridae	Rakietenvirinae	Rosenblumvirus
Staphylococcus phage Sa2wa_st8		MK940809			Triavirus
Staphylococcus phage SA30-CTH2		MK922547	Rountreeviridae	Rakietenvirinae	Rosenblumvirus
Staphylococcus phage SA44-CTH7		MK903033	Rountreeviridae	Rakietenvirinae	Rosenblumvirus
Staphylococcus phage SA45ruMSSAST97		MH401414		Bronfenbrennervirinae	Peeveelvirus
Staphylococcus phage SA46-CTH2		MK764384	Rountreeviridae	Rakietenvirinae	Rosenblumvirus
Staphylococcus phage SA46-CTH4		MK922548	Rountreeviridae	Rakietenvirinae	Rosenblumvirus
Staphylococcus phage SA537ruMSSAST97		MH401415		Bronfenbrennervirinae	Peeveelvirus
Staphylococcus phage SaGU1		LC574321	Herelleviridae	Twortvirinae	Kayvirus
Staphylococcus phage SAM1		MT338525	Herelleviridae	Twortvirinae	Kayvirus
Staphylococcus phage SAM2		MT226657	Herelleviridae	Twortvirinae	Kayvirus
Staphylococcus phage SAOMS1		MW460250	Herelleviridae	Twortvirinae	Kayvirus
Staphylococcus phage SAP40		MK801683		Azeredovirinae	Dubowvirus
Staphylococcus phage SAP8		MK801680			Triavirus
Staphylococcus phage Sb1_8383		MN336261	Herelleviridae	Twortvirinae	Kayvirus
Staphylococcus phage Sb1M_6168		MN336262	Herelleviridae	Twortvirinae	Kayvirus
Staphylococcus phage Sb1M_9832		MN336263	Herelleviridae	Twortvirinae	Kayvirus
Staphylococcus phage SCH111		KY000085	Rountreeviridae	Rakietenvirinae	Rosenblumvirus
Staphylococcus phage SMSAP5		NC_019513			Triavirus
Staphylococcus phage SP6		JX274647		Azeredovirinae	Dubowvirus
Staphylococcus phage StAP1		KX532239	Herelleviridae	Twortvirinae	Silviavirus
Staphylococcus phage TEM123		NC_017968		Azeredovirinae	Dubowvirus
Staphylococcus phage TSP		MW286254	Rountreeviridae	Rakietenvirinae	Rosenblumvirus
Staphylococcus phage vB_Sau_CG		KY794641	Herelleviridae	Twortvirinae	Kayvirus
Staphylococcus phage vB_Sau_Clo6		KY794642	Herelleviridae	Twortvirinae
Staphylococcus phage vB_Sau_P68		OL741057	Herelleviridae	Twortvirinae
Staphylococcus phage vB_Sau_S24		KY794643	Herelleviridae	Twortvirinae
Staphylococcus phage vB_SauH_2002		MW528836	Herelleviridae	Twortvirinae	Kayvirus
Staphylococcus phage vB_SauH_IME522		MN304941	Herelleviridae	Twortvirinae	Kayvirus
Staphylococcus phage vB_SauH_SAP1		MT786458	Herelleviridae	Twortvirinae	Kayvirus
Staphylococcus phage vB_SauM_0414_108		MH107769	Herelleviridae	Twortvirinae	Kayvirus
Staphylococcus phage vB_SauM-A		MN539736	Herelleviridae	Twortvirinae	Kayvirus
Staphylococcus phage vB_SauM-C		MN539737	Herelleviridae	Twortvirinae	Kayvirus
Staphylococcus phage vB_SauM-D		MN539738	Herelleviridae	Twortvirinae	Kayvirus
Staphylococcus phage vB_SauM-fRuSau02		MF398190	Herelleviridae	Twortvirinae	Kayvirus
Staphylococcus phage vB_SauM-UFV_DC4		MZ779063
Staphylococcus phage vB_SauP_phiAGO1.9		MG766219	Rountreeviridae	Rakietenvirinae	Rosenblumvirus
Staphylococcus phage vB_SauP-436A1		MN150710	Rountreeviridae	Rakietenvirinae	Rosenblumvirus
Staphylococcus phage vB_Sau-RP15		MZ643272	Herelleviridae	Twortvirinae	Silviavirus
Staphylococcus phage vB_SauS_277g		OM439662		Azeredovirinae	Dubowvirus
Staphylococcus phage vB_SauS_287		OM439663		Azeredovirinae	Phietavirus
Staphylococcus phage vB_SauS_308		OM439664		Bronfenbrennervirinae	Peeveelvirus
Staphylococcus phage vB_SauS_320		OM439665			Triavirus
Staphylococcus phage vB_SauS_321c		OM439666		Azeredovirinae	Dubowvirus
Staphylococcus phage vB_SauS_690		OM439667			Triavirus
Staphylococcus phage vB_SauS_713		OM439668		Azeredovirinae	Dubowvirus
Staphylococcus phage vB_SauS_760		OM439669		Azeredovirinae	Phietavirus
Staphylococcus phage vB_SauS_775		OM439670		Azeredovirinae	Dubowvirus
Staphylococcus phage vB_SauS_832		OM439671		Azeredovirinae	Dubowvirus
Staphylococcus phage vB_SauS_I73		OM439672		Azeredovirinae	Phietavirus
Staphylococcus phage vB_SauS_IMEP5		KX156762
Staphylococcus phage vB_SauS_Mh1		OM439673		Azeredovirinae	Phietavirus
Staphylococcus phage vB_SauS_Mh15		OM439674		Azeredovirinae	Phietavirus
Staphylococcus phage vB_SauS_Mh4		OM439675		Azeredovirinae	Dubowvirus
Staphylococcus phage VB_SavM_JYL01		MH159197	Herelleviridae	Twortvirinae	Kayvirus
Staphylococcus phage vB_StaphS-IVBph354		MW924889		Bronfenbrennervirinae	Biseptimavirus
Staphylococcus phage VB-SauS-SA2		MH356730
Staphylococcus phage VB-SavM-JYL02		MK250904	Herelleviridae	Twortvirinae	Kayvirus
Staphylococcus phage vBSM-A1		MK584893	Herelleviridae	Twortvirinae	Kayvirus
Staphylococcus phage vBSP-A2		MK656892	Herelleviridae	Twortvirinae	Kayvirus
Staphylococcus phage WBG8381		CP071049		Azeredovirinae	Phietavirus
Staphylococcus phage WV		MT787017	Herelleviridae	Twortvirinae
Staphylococcus virus J-Sa36		MK417516	Herelleviridae	Twortvirinae	Kayvirus
Staphylococcus virus Sa83		MK417514	Herelleviridae	Twortvirinae	Kayvirus
Staphylococcus virus Sa87		MK417515	Herelleviridae	Twortvirinae	Kayvirus

## Sheet: KP_phages
Table S1B. List of Klebsiella pneumoniae bacteriophages
Phage_name	ICTV	Accession	Family	Subfamily	Genus
Przondovirus PRA33	+	NC_047780	Autographiviridae	Studiervirinae	Przondovirus
Przondovirus IL33	+	NC_047782	Autographiviridae	Studiervirinae	Przondovirus
Przondovirus BIS33	+	NC_047781	Autographiviridae	Studiervirinae	Przondovirus
Przondovirus KN41	+	NC_048130.1	Autographiviridae	Studiervirinae	Przondovirus
Przondovirus KN11	+	NC_048129.1	Autographiviridae	Studiervirinae	Przondovirus
Przondovirus IME321	+	NC_048014	Autographiviridae	Studiervirinae	Przondovirus
Przondovirus SHKp152234	+	NC_047980	Autographiviridae	Studiervirinae	Przondovirus
Przondovirus SHKp152410	+	NC_047908	Autographiviridae	Studiervirinae	Przondovirus
Przondovirus kpssk3	+	NC_048114	Autographiviridae	Studiervirinae	Przondovirus
Przondovirus KP32	+	NC_047970	Autographiviridae	Studiervirinae	Przondovirus
Przondovirus KP32i195	+	MH172263	Autographiviridae	Studiervirinae	Przondovirus
Przondovirus Kp1	+	NC_028688	Autographiviridae	Studiervirinae	Przondovirus
Przondovirus henu1	+	NC_048138	Autographiviridae	Studiervirinae	Przondovirus
Przondovirus KN31	+	NC_048131.1	Autographiviridae	Studiervirinae	Przondovirus
Przondovirus IME205	+	NC_047761.1	Autographiviridae	Studiervirinae	Przondovirus
Przondovirus K54	+	NC_047799	Autographiviridae	Studiervirinae	Przondovirus
Przondovirus K52	+	NC_047798	Autographiviridae	Studiervirinae	Przondovirus
Przondovirus KpV767	+	NC_047772	Autographiviridae	Studiervirinae	Przondovirus
Przondovirus K5	+	NC_028800	Autographiviridae	Studiervirinae	Przondovirus
Przondovirus KP32	+	NC_013647	Autographiviridae	Studiervirinae	Przondovirus
Przondovirus pharr	+	NC_048175	Autographiviridae	Studiervirinae	Przondovirus
Przondovirus 2044307w	+	NC_047842	Autographiviridae	Studiervirinae	Przondovirus
Przondovirus KpV766	+	NC_047773	Autographiviridae	Studiervirinae	Przondovirus
Przondovirus KpV289	+	NC_028977	Autographiviridae	Studiervirinae	Przondovirus
Przondovirus KP32	+	NC_047971	Autographiviridae	Studiervirinae	Przondovirus
Przondovirus KP32i196	+	MH172264	Autographiviridae	Studiervirinae	Przondovirus
Przondovirus KP32	+	NC_047969	Autographiviridae	Studiervirinae	Przondovirus
Przondovirus KP32i194	+	MH172262	Autographiviridae	Studiervirinae	Przondovirus
Przondovirus KpV763	+	NC_047771	Autographiviridae	Studiervirinae	Przondovirus
Przondovirus KP32	+	NC_047968	Autographiviridae	Studiervirinae	Przondovirus
Przondovirus KP32i192	+	MH172261	Autographiviridae	Studiervirinae	Przondovirus
Drulisvirus KPV811	+	NC_047787	Autographiviridae	Slopekvirinae	Drulisvirus
Drulisvirus KpV74	+	NC_047811	Autographiviridae	Slopekvirinae	Drulisvirus
Drulisvirus F19	+	NC_023567	Autographiviridae	Slopekvirinae	Drulisvirus
Drulisvirus altogao	+	NC_047849	Autographiviridae	Slopekvirinae	Drulisvirus
Drulisvirus myPSH1235	+	NC_047944	Autographiviridae	Slopekvirinae	Drulisvirus
Drulisvirus KpV48	+	NC_047783	Autographiviridae	Slopekvirinae	Drulisvirus
Drulisvirus Kp2	+	NC_028664	Autographiviridae	Slopekvirinae	Drulisvirus
Drulisvirus BO1E	+	NC_047748	Autographiviridae	Slopekvirinae	Drulisvirus
Drulisvirus KP34	+	NC_013649	Autographiviridae	Slopekvirinae	Drulisvirus
Drulisvirus SU503	+	NC_028816	Autographiviridae	Slopekvirinae	Drulisvirus
Drulisvirus KpV41	+	NC_028670	Autographiviridae	Slopekvirinae	Drulisvirus
Drulisvirus K244	+	NC_025418.1	Autographiviridae	Slopekvirinae	Drulisvirus
Drulisvirus KpV71	+	NC_031246	Autographiviridae	Slopekvirinae	Drulisvirus
Drulisvirus KpV475	+	NC_031025	Autographiviridae	Slopekvirinae	Drulisvirus
Drulisvirus KPRio2015	+	NC_047779	Autographiviridae	Slopekvirinae	Drulisvirus
Drulisvirus SU552A	+	NC_028870	Autographiviridae	Slopekvirinae	Drulisvirus
Drulisvirus KpS2	+	NC_047857	Autographiviridae	Slopekvirinae	Drulisvirus
Klebsiella virus ZCKP1	+	NC_047994		Stephanstirmvirinae	Phapecoctavirus
Mydovirus BIS47	+	NC_048656		Vequintavirinae	Mydovirus
Mydovirus KpS8	+	NC_048873		Vequintavirinae	Mydovirus
Mydovirus KB57	+	NC_028659		Vequintavirinae	Mydovirus
Sugarlandvirus sugarland	+	NC_042093	Demerecviridae		Sugarlandvirus
Sugarlandvirus IME260	+	NC_041899	Demerecviridae		Sugarlandvirus
Alcyoneusvirus K641	+	NC_027399			Alcyoneusvirus
Taipeivirus may	+	NC_047900	Ackermannviridae		Taipeivirus
Taipeivirus KpS110	+	NC_047932	Ackermannviridae		Taipeivirus
Taipeivirus UPM2146	+	NC_049472	Ackermannviridae		Taipeivirus
Taipeivirus 0507KN21	+	NC_022343.1	Ackermannviridae		Taipeivirus
Taipeivirus magnus	+	NC_049462	Ackermannviridae		Taipeivirus
Taipeivirus menlow	+	NC_047901	Ackermannviridae		Taipeivirus
Slopekvirus kp15	+	NC_014036	Straboviridae		Slopekvirus
Slopekvirus matisse	+	NC_028750	Straboviridae		Slopekvirus
Slopekvirus kp27	+	NC_020080	Straboviridae		Slopekvirus
Marfavirus marfa	+	NC_048798			Marfavirus
Marfavirus F48	+	NC_048694			Marfavirus
Jiaodavirus kp179	+	NC_055768	Straboviridae	Tevenvirinae	Jiaodavirus
Jiaodavirus kppv15	+	NC_055715	Straboviridae	Tevenvirinae	Jiaodavirus
Jiaodavirus kpv477	+	NC_031087	Straboviridae	Tevenvirinae	Jiaodavirus
Jiaodavirus mineola	+	NC_055748	Straboviridae	Tevenvirinae	Jiaodavirus
Jiaodavirus jd18	+	NC_028686.1	Straboviridae	Tevenvirinae	Jiaodavirus
Kaypoctavirus KP8	+	NC_048700	Schitoviridae	Enquatrovirinae	Kaypoctavirus
Pylasvirus KpCHEMY26	+	NC_049467	Schitoviridae	Humphriesvirinae	Pylasvirus
Pylasvirus pylas	+	NC_049444	Schitoviridae	Humphriesvirinae	Pylasvirus
Reipivirus ST16OXA48phi54	+	NC_049450	Peduoviridae		Reipivirus
Yulgyerivirus E16KP0115V	+	CP052639	Peduoviridae		Yulgyerivirus
Reginaelenavirus rv3LV2017	+	NC_047817	Peduoviridae		Reginaelenavirus
Vimunumvirus ST147VIM1phi71	+	NC_049451	Peduoviridae		Vimunumvirus
Dagavirus ST13OXA48phi121	+	NC_049453	Peduoviridae		Dagavirus
Gegavirus ST15OXA48phi141	+	NC_049454	Peduoviridae		Gegavirus
Gegevirus ST437OXA245phi41	+	NC_049448	Peduoviridae		Gegevirus
Felsduovirus ST437OXA245phi42	+	NC_049449	Peduoviridae		Felsduovirus
Kapieceevirus ST512KPC3phi132	+	NC_049452	Peduoviridae		Kapieceevirus
Elveevirus 4LV2017	+	NC_047818	Peduoviridae		Elveevirus
Yonseivirus soft	+	NC_048805	Casjensviridae		Yonseivirus
Yonseivirus seifer	+	NC_048732	Casjensviridae		Yonseivirus
Yonseivirus N137	+	NC_048670	Casjensviridae		Yonseivirus
Jedunavirus KpV52	+	NC_042041			Jedunavirus
Jedunavirus JD001	+	NC_020204			Jedunavirus
Jedunavirus KpV80	+	NC_041900			Jedunavirus
Lastavirus sopranogao	+	NC_054966			Lastavirus
Lastavirus lasta	+	NC_054965			Lastavirus
Sortsnevirus IME279	+	NC_047862			Sortsnevirus
Webervirus segescirculi	+	NC_049833	Drexlerviridae		Webervirus
Webervirus PKP126	+	NC_031053	Drexlerviridae		Webervirus
Webervirus KpV522	+	NC_047784	Drexlerviridae		Webervirus
Webervirus call	+	NC_049836	Drexlerviridae		Webervirus
Webervirus IMGroot	+	NC_049834	Drexlerviridae		Webervirus
Webervirus alina	+	NC_049837	Drexlerviridae		Webervirus
Webervirus domnhall	+	NC_049835	Drexlerviridae		Webervirus
Webervirus KLPN1	+	NC_028760	Drexlerviridae		Webervirus
Webervirus sin4	+	NC_049847	Drexlerviridae		Webervirus
Webervirus KpNIH2	+	NC_049845	Drexlerviridae		Webervirus
Webervirus TSK1	+	NC_048126	Drexlerviridae		Webervirus
Webervirus KP36	+	NC_029099	Drexlerviridae		Webervirus
Webervirus GHK3	+	NC_048162	Drexlerviridae		Webervirus
Webervirus wv13	+	NC_049844.1	Drexlerviridae		Webervirus
Webervirus shelby	+	NC_049846	Drexlerviridae		Webervirus
Webervirus wv1513	+	NC_028786	Drexlerviridae		Webervirus
Webervirus KP1801	+	NC_049848.1	Drexlerviridae		Webervirus
Webervirus JY917	+	NC_049843	Drexlerviridae		Webervirus
Webervirus skenny	+	NC_049841	Drexlerviridae		Webervirus
Webervirus KL	+	NC_049838	Drexlerviridae		Webervirus
Webervirus NJS1	+	NC_048024	Drexlerviridae		Webervirus
Webervirus FZ10	+	NC_049840	Drexlerviridae		Webervirus
Webervirus TAH8	+	NC_048042	Drexlerviridae		Webervirus
Webervirus sweeny	+	NC_049839	Drexlerviridae		Webervirus
Webervirus KpKT21phi1	+	NC_048143	Drexlerviridae		Webervirus
Webervirus sushi	+	NC_028774	Drexlerviridae		Webervirus
Webervirus mezzogao	+	NC_047850	Drexlerviridae		Webervirus
Webervirus KLPPOU149	+	NC_049842	Drexlerviridae		Webervirus
Webervirus N141	+	NC_047841	Drexlerviridae		Webervirus
Webervirus KpCol1	+	NC_047907	Drexlerviridae		Webervirus
Klebsiella phage vB_KpnP_ZK1		OK625527	Autographiviridae
Klebsiella phage vB_KpP_FBKp16		MW394389	Autographiviridae
Klebsiella phage IME184		MZ398244	Autographiviridae
Klebsiella phage K1-ULIP33		MK380014	Autographiviridae
Klebsiella phage vB_KpnP_NahiliMali		MN013085	Autographiviridae	Studiervirinae
Klebsiella phage vB_KpnP_Sibilus		MN013082	Autographiviridae	Studiervirinae
Klebsiella phage vB8388		OL691920	Autographiviridae	Studiervirinae
Klebsiella phage 31		MN149904	Autographiviridae	Studiervirinae
Klebsiella phage 066044		MZ359670	Autographiviridae	Studiervirinae
Klebsiella phage NL_ZS_3		MT813142	Autographiviridae	Studiervirinae
Klebsiella phage Patroon		MK608335	Autographiviridae	Studiervirinae
Klebsiella phage vB_KpnP_IME305		OK149215	Autographiviridae	Studiervirinae
Klebsiella phage vB_KpnP-VAC1		MZ428229	Autographiviridae	Studiervirinae
Klebsiella phage vB_KpnP_Emp27		MN013074	Autographiviridae	Studiervirinae
Klebsiella phage KPP-5		MW600722	Autographiviridae	Studiervirinae
Klebsiella phage Kpn-11mx		MW296877	Autographiviridae	Studiervirinae
Klebsiella phage 066046		MW042806	Autographiviridae	Studiervirinae	Przondovirus
Klebsiella phage 066056		MW042808	Autographiviridae	Studiervirinae	Przondovirus
Klebsiella phage NL_ZS_2		MT813141	Autographiviridae	Studiervirinae	Przondovirus
Klebsiella phage NL_ZS_1		MT813140	Autographiviridae	Studiervirinae	Przondovirus
Klebsiella phage 066053		MW042807	Autographiviridae	Studiervirinae	Przondovirus
Klebsiella phage 066037		MW042800	Autographiviridae	Studiervirinae	Przondovirus
Klebsiella phage 066042		MW042804	Autographiviridae	Studiervirinae	Przondovirus
Klebsiella phage P510		MT966872	Autographiviridae	Studiervirinae	Przondovirus
Klebsiella phage vB_KpnP_IME335		MN176574	Autographiviridae	Studiervirinae	Przondovirus
Klebsiella phage 066024		MW042792	Autographiviridae	Studiervirinae	Przondovirus
Klebsiella phage vB_Kp168		MN585130	Autographiviridae	Studiervirinae	Przondovirus
Klebsiella phage 117		MN149903	Autographiviridae	Studiervirinae	Przondovirus
Klebsiella phage P509		MT542697	Autographiviridae	Studiervirinae	Przondovirus
Klebsiella phage 066027		MW042795	Autographiviridae	Studiervirinae	Przondovirus
Klebsiella phage 066019		MW042789	Autographiviridae	Studiervirinae	Przondovirus
Klebsiella phage 066032		MW042798	Autographiviridae	Studiervirinae	Przondovirus
Klebsiella phage 066028		MW042796	Autographiviridae	Studiervirinae	Przondovirus
Klebsiella phage 066041		MW042803	Autographiviridae	Studiervirinae	Przondovirus
Klebsiella phage 066045		MW042805	Autographiviridae	Studiervirinae	Przondovirus
Klebsiella phage 066022		MW042790	Autographiviridae	Studiervirinae	Przondovirus
Klebsiella phage 066023		MW042791	Autographiviridae	Studiervirinae	Przondovirus
Klebsiella phage 066059		MW042810	Autographiviridae	Studiervirinae	Przondovirus
Klebsiella phage 066058		MW042809	Autographiviridae	Studiervirinae	Przondovirus
Klebsiella phage 066026		MW042794	Autographiviridae	Studiervirinae	Przondovirus
Klebsiella phage 066025		MW042793	Autographiviridae	Studiervirinae	Przondovirus
Klebsiella phage 066134		MW042812	Autographiviridae	Studiervirinae	Przondovirus
Klebsiella phage 066036		MW042799	Autographiviridae	Studiervirinae	Przondovirus
Klebsiella phage 066031		MW042797	Autographiviridae	Studiervirinae	Przondovirus
Klebsiella phage 066121		MW042811	Autographiviridae	Studiervirinae	Przondovirus
Klebsiella phage 066038		MW042801	Autographiviridae	Studiervirinae	Przondovirus
Klebsiella phage vB_KpnP_ZK2		OL409034	Autographiviridae	Studiervirinae	Przondovirus
Klebsiella phage IME304		MK795385	Autographiviridae	Studiervirinae	Przondovirus
Klebsiella phage P560		MT966873	Autographiviridae	Studiervirinae	Przondovirus
Klebsiella phage 066015		MW042788	Autographiviridae	Studiervirinae	Przondovirus
Klebsiella phage 066013		MW042787	Autographiviridae	Studiervirinae	Przondovirus
Klebsiella phage IME264		OL799328	Autographiviridae	Studiervirinae	Przondovirus
Klebsiella phage vB_Kp_IME531		OK138556	Autographiviridae	Studiervirinae	Przondovirus
Klebsiella phage 1209		OM194190	Autographiviridae	Studiervirinae	Przondovirus
Klebsiella phage Shaphc-9226R		OM194189	Autographiviridae	Studiervirinae	Przondovirus
Klebsiella phage Shaphc-168R		OM194188	Autographiviridae	Studiervirinae	Przondovirus
Klebsiella phage vB_Kpn-VAC71		MZ571832	Autographiviridae	Studiervirinae	Przondovirus
Klebsiella phage Kund-ULIP54		MK380016	Autographiviridae	Studiervirinae	Przondovirus
Klebsiella phage AmPh_EK52		MN434093	Autographiviridae	Studiervirinae	Przondovirus
Klebsiella phage Kund-ULIP47		MK380015	Autographiviridae	Studiervirinae	Przondovirus
Klebsiella phage vB_KpnP_FZ12		MK521905	Autographiviridae	Studiervirinae	Przondovirus
Klebsiella pneumoniae phage		OU342754	Autographiviridae	Studiervirinae	Przondovirus
Klebsiella phage IME183		MZ398245	Autographiviridae	Studiervirinae	Przondovirus
Klebsiella phage Kp_Pokalde_002		MT425185	Autographiviridae	Studiervirinae	Przondovirus
Klebsiella virus 2019KP1		MT360680	Autographiviridae	Slopekvirinae	Drulisvirus
Klebsiella phage vB_KpnP_IME337		MN176573	Autographiviridae	Slopekvirinae	Drulisvirus
Klebsiella phage KPPK108.1		OK583892	Autographiviridae	Slopekvirinae	Drulisvirus
Klebsiella phage vB_KpnP_IME308		MN176572	Autographiviridae	Slopekvirinae	Drulisvirus
Klebsiella phage PWKp3		MZ634340	Autographiviridae	Slopekvirinae	Drulisvirus
Klebsiella phage PWKp1		MZ634338	Autographiviridae	Slopekvirinae	Drulisvirus
Klebsiella phage PWKp7		MZ634342	Autographiviridae	Slopekvirinae	Drulisvirus
Klebsiella phage PWKp9B		MZ634343	Autographiviridae	Slopekvirinae	Drulisvirus
Klebsiella phage PWKp2		MZ634339	Autographiviridae	Slopekvirinae	Drulisvirus
Klebsiella phage vB_KpnP_cmc20192		MT559527	Autographiviridae	Slopekvirinae	Drulisvirus
Klebsiella phage vB_KpnP_cmc20191		MT559526	Autographiviridae	Slopekvirinae	Drulisvirus
Klebsiella phage Kp_Pokalde_001		MW590329	Autographiviridae	Slopekvirinae	Drulisvirus
Klebsiella phage KPR2		MK693005	Autographiviridae	Slopekvirinae	Drulisvirus
Klebsiella phage VLC3		MN794002	Autographiviridae	Slopekvirinae	Drulisvirus
Klebsiella phage vB_Kpn-VAC25		MZ571827	Autographiviridae	Slopekvirinae	Drulisvirus
Klebsiella phage VLC4		MN794003	Autographiviridae	Slopekvirinae	Drulisvirus
Klebsiella phage VLC2		MN794001	Autographiviridae	Slopekvirinae	Drulisvirus
Klebsiella phage VLC1		MN794000	Autographiviridae	Slopekvirinae	Drulisvirus
Klebsiella phage CX1		MT090077	Autographiviridae	Slopekvirinae	Drulisvirus
Klebsiella phage P929		OK562429	Autographiviridae	Slopekvirinae	Drulisvirus
Klebsiella phage 1 TK-2018		MK135468	Autographiviridae	Slopekvirinae	Drulisvirus
Klebsiella phage vB_KpnP_Dlv622		MT939252	Autographiviridae	Slopekvirinae	Drulisvirus
Klebsiella phage vB_KpnP_fHeKpn01		MN380459	Autographiviridae	Slopekvirinae	Drulisvirus
Klebsiella virus KpV2883		MT682065	Autographiviridae	Slopekvirinae	Drulisvirus
Klebsiella pneumoniae phage		OU509534	Autographiviridae	Slopekvirinae	Drulisvirus
Klebsiella phage vB_KpnP_Bp5		MN116494	Autographiviridae	Slopekvirinae	Drulisvirus
Klebsiella phage Pone		MT701589	Autographiviridae	Slopekvirinae	Drulisvirus
Klebsiella phage VLC5		MT197175	Autographiviridae	Slopekvirinae	Drulisvirus
Klebsiella pneumoniae phage		OU509533	Autographiviridae	Slopekvirinae	Drulisvirus
Klebsiella phage vB_KpnP_NER40		MZ602146	Autographiviridae	Slopekvirinae	Drulisvirus
Klebsiella phage VLC6		MT197176	Autographiviridae	Slopekvirinae	Drulisvirus
Klebsiella phage Miami		MT701590
Serratia phage KpHz_2		MN871445
Serratia phage KpGz_1		MN871444
Klebsiella phage vB_KpM_FBKp24		NC_061421
Klebsiella phage vB_KpM_FBKp24		MW394391
Serratia phage KpZh_LPS_45		MN871453
Serratia phage KpZh_1		MN871452
Serratia phage KpZh_1		NC_061419
Serratia phage KpSz_1		MN871448
Klebsiella phage KpLz-2_45		MN871446
Serratia phage KpYy_2_45		NC_061420
Serratia phage KpYy_2_45		MN871451
Serratia phage KpXa_1		MN871449
Serratia phage KpLz_1_41		MN871447
Klebsiella phage vB_KpM_FBKp34		MW394390
Klebsiella phage vB_KpnM_VIK251		MZ602147		Vequintavirinae	Mydovirus
Klebsiella phage vB_KpnM_Seu621		MT939253		Vequintavirinae	Mydovirus
Klebsiella phage KPP-1		MT438396		Vequintavirinae	Mydovirus
Klebsiella phage AmPh_EK80		MN434094	Demerecviridae		Sugarlandvirus
Klebsiella phage Spivey		MK630230	Demerecviridae		Sugarlandvirus
Klebsiella phage vB_Kpn-VAC51		MZ571830	Demerecviridae		Sugarlandvirus
Klebsiella phage vB_KpnS_FZ41		MK521907	Demerecviridae		Sugarlandvirus
Klebsiella phage PWKp9S		MZ634344	Demerecviridae		Sugarlandvirus
Klebsiella phage JIPh_Kp127		MN434096	Demerecviridae		Sugarlandvirus
Klebsiella phage vB_Kpn-VAC35		MZ571828	Demerecviridae		Sugarlandvirus
Klebsiella phage vB_Kpn_B01		MT380195	Demerecviridae		Sugarlandvirus
Klebsiella phage Shaphc-TDM-1124-4		MW713578	Demerecviridae		Sugarlandvirus
Klebsiella pneumoniae phage		OU509535			Alcyoneusvirus
Klebsiella phage Muenster		MT708547			Alcyoneusvirus
Klebsiella phage PWKp5		MZ634341	Ackermannviridae		Taipeivirus
Klebsiella phage vB_KpnM_VAC13		MZ322895	Straboviridae		Slopekvirus
Klebsiella phage P-KP2		MT157285	Straboviridae		Slopekvirus
Klebsiella phage vB_KpnM_M1		MW448170	Straboviridae		Slopekvirus
Klebsiella phage vB_Kpn-VAC66		MZ612130	Straboviridae		Slopekvirus
Klebsiella virus Miro		NC_041981	Straboviridae		Slopekvirus
Klebsiella virus Miro		KT001919	Straboviridae		Slopekvirus
Klebsiella phage EI		MN106245			Marfavirus
Klebsiella phage vB_KpnM_Potts1		MN013081			Marfavirus
Klebsiella phage vB_Kpn-VAC36		MZ571829			Marfavirus
Klebsiella phage PWKp18		MZ634349			Marfavirus
Klebsiella phage AmPh_EK29		MN434092			Marfavirus
Klebsiella phage PWKp16		MZ634347			Marfavirus
Klebsiella phage PhiKpNIH-6		MN395284			Marfavirus
Klebsiella phage vB_Kpn_P545		MN781108			Marfavirus
Klebsiella phage AShe-2020a		CP062992	Straboviridae	Tevenvirinae	Jiaodavirus
Klebsiella phage UTI-K1		OL870318	Straboviridae	Tevenvirinae	Jiaodavirus
Klebsiella phage vB_KpnM_17-11		MW239157	Straboviridae	Tevenvirinae	Jiaodavirus
Klebsiella phage UTI-K4		OL870319	Straboviridae	Tevenvirinae	Jiaodavirus
Klebsiella phage vB_KpnM_BovinicusUrsus		MW021752	Straboviridae	Tevenvirinae	Jiaodavirus
Klebsiella phage KpnM6E1		MT580897	Straboviridae	Tevenvirinae	Jiaodavirus
Klebsiella phage JIPh_Kp122		MN434095	Straboviridae	Tevenvirinae	Jiaodavirus
Klebsiella phage KP1		MG751100	Straboviridae	Tevenvirinae	Jiaodavirus
Klebsiella phage vB_KpnM_FRZ284		MZ602148	Straboviridae	Tevenvirinae	Jiaodavirus
Klebsiella pneumoniae phage		OU509536	Straboviridae	Tevenvirinae	Jiaodavirus
Klebsiella phage vB_KpP_FBKp27		MW394388
Klebsiella phage vB_KpnP_P184		NC_055919
Klebsiella phage vB_KpnP_P184		MW495044
Klebsiella phage Kp4861-1		OK490414	Peduoviridae
Klebsiella phage Kp4849-1		OK490402	Peduoviridae
Klebsiella phage Kp4867-1		OK490422	Peduoviridae
Klebsiella phage Kp4869-1		OK490426	Peduoviridae
Klebsiella phage Kp4848-1		OK490400	Peduoviridae
Klebsiella phage Kp4870-1		OK490428	Peduoviridae
Klebsiella phage Kp4868-1		OK490424	Peduoviridae
Klebsiella phage Kp4851-1		OK490406	Peduoviridae
Klebsiella phage Kp4846-1		OK490396	Peduoviridae
Klebsiella phage Kp4847-1		OK490398	Peduoviridae
Klebsiella phage Kp4850-1		OK490404	Peduoviridae
Klebsiella phage Kp4845-1		OK490394	Peduoviridae
Klebsiella phage ST101-KPC2phi6.2		MK416016	Peduoviridae
Klebsiella phage Kp4874-2		OK490440	Peduoviridae
Klebsiella phage Kp4876-2		OK490446	Peduoviridae
Klebsiella phage Kp4860-2		OK490412	Peduoviridae
Klebsiella phage Kp4880-3		OK490459	Peduoviridae
Klebsiella phage Kp4878-3		OK490453	Peduoviridae
Klebsiella phage Kp4875-2		OK490443	Peduoviridae
Klebsiella phage Kp4879-3		OK490456	Peduoviridae
Klebsiella phage Kp4877-2		OK490449	Peduoviridae
Klebsiella phage Kp4873-2		OK490437	Peduoviridae
Klebsiella phage Kp4872-3		OK490435	Peduoviridae
Klebsiella phage Kp4871-3		OK490432	Peduoviridae
Klebsiella phage Kp4852-2		OK490408	Peduoviridae
Klebsiella phage Kp4884-2		OK490464	Peduoviridae
Klebsiella phage Kp4882-2		OK490461	Peduoviridae
Klebsiella phage Kp4885-2		OK490467	Peduoviridae
Klebsiella phage Kp4887-2		OK490473	Peduoviridae
Klebsiella phage Kp4886-2		OK490470	Peduoviridae
Klebsiella phage ST512-KPC3phi13.6		MK433577	Peduoviridae
Klebsiella phage ST258-KPC3phi16.1		MK433581	Peduoviridae
Klebsiella phage Kp4865-2		OK490418	Peduoviridae
Klebsiella phage Kp4850-2		OK490405	Peduoviridae
Klebsiella phage Kp4846-2		OK490397	Peduoviridae
Klebsiella phage Kp4851-2		OK490407	Peduoviridae
Klebsiella phage Kp4857-1		OK490411	Peduoviridae
Klebsiella phage Kp4848-2		OK490401	Peduoviridae
Klebsiella phage Kp4870-2		OK490429	Peduoviridae
Klebsiella phage Kp4849-2		OK490403	Peduoviridae
Klebsiella phage Kp4845-2		OK490395	Peduoviridae
Klebsiella phage Kp4867-2		OK490423	Peduoviridae
Klebsiella phage Kp4869-2		OK490427	Peduoviridae
Klebsiella phage Kp4868-2		OK490425	Peduoviridae
Klebsiella phage Kp4847-2		OK490399	Peduoviridae
Klebsiella phage ST11-VIM1phi8.4		MK416020	Peduoviridae
Klebsiella phage ST11-OXA245phi3.1		MK416009	Peduoviridae
Klebsiella phage ST258-KPC3phi16.2		MK433582	Peduoviridae
Klebsiella phage ST340-VIM1phi10.2		MK422454	Peduoviridae
Klebsiella phage ST11-OXA48phi15.3		MK433580	Peduoviridae
Klebsiella phage Kp4873-1		OK490436	Peduoviridae
Klebsiella phage Kp4876-1		OK490445	Peduoviridae
Klebsiella phage Kp4878-2		OK490452	Peduoviridae
Klebsiella phage Kp4877-1		OK490448	Peduoviridae
Klebsiella phage Kp4874-1		OK490439	Peduoviridae
Klebsiella phage Kp4872-2		OK490434	Peduoviridae
Klebsiella phage Kp4871-2		OK490431	Peduoviridae
Klebsiella phage Kp4880-1		OK490457	Peduoviridae
Klebsiella phage Kp4860-7		OK490413	Peduoviridae
Klebsiella phage Kp4879-2		OK490455	Peduoviridae
Klebsiella phage Kp4875-1		OK490442	Peduoviridae
Klebsiella phage Kp4866-3		OK490420
Klebsiella phage Kp4852-3		OK490409
Klebsiella phage ST405-OXA48phi1.1		MK388859
Klebsiella phage YMC16/01/N133_KPN_BP		NC_052975
Klebsiella phage YMC16/01/N133_KPN_BP		MF476925
Serratia phage KpYy_1_41		NC_052991
Serratia phage KpYy_1_41		MN871450
Klebsiella pneumoniae phage		OU509537
Klebsiella phage KPN N98		MG835858	Casjensviridae		Yonseivirus
Klebsiella phage KPN U2874		NC_052988	Casjensviridae		Yonseivirus
Klebsiella phage KPN U2874		MF415411	Casjensviridae		Yonseivirus
Klebsiella phage KPN N98		NC_052987	Casjensviridae		Yonseivirus
Klebsiella phage KPN N54		MF415413	Casjensviridae		Yonseivirus
Klebsiella phage YMC15/11/N53_KPN_BP		MF476924	Casjensviridae		Yonseivirus
Klebsiella phage BUCT_49532		MZ374361			Jedunavirus
Klebsiella phage vB_KpnM_15-38_KLPPOU148		MN689778			Jedunavirus
Klebsiella phage Kpn112		KJ021043			Jedunavirus
Klebsiella phage Geezett		MZ504995			Jedunavirus
Klebsiella phage MEW1		MT894004			Jedunavirus
Klebsiella phage vB_KleM_KB2		MT757392			Jedunavirus
Klebsiella phage vB_KpnM_cmc20193		MT559528			Jedunavirus
Klebsiella phage 1611E-K2-1		MG197810			Jedunavirus
Klebsiella phage vB_KpnM_FZ14		MK521906			Jedunavirus
Klebsiella phage SJM3		MT251348			Lastavirus
Klebsiella phage ST11-OXA245phi3.2		MK416010
Klebsiella phage Kp4865-1		OK490417
Klebsiella phage ST512-KPC3phi13.3		MK422448
Klebsiella phage BUCT610		MZ318367
Klebsiella phage vB_KpnS_MK54		MW119258
Klebsiella phage YX3973		NC_054652
Klebsiella phage YX3973		MK327140
Klebsiella virus KpV2811		NC_054653
Klebsiella virus KpV2811		MT682064
Klebsiella phage BUCT541		MZ836210
Klebsiella phage vB_KpnS_ZX4		NC_054654
Klebsiella phage vB_KpnS_ZX4		MW722082
Klebsiella phage Mulock		MN098327
Klebsiella phage ST16-OXA48phi5.2		MK448230
Klebsiella phage ST405-OXA48phi1.2		MK416007
Klebsiella phage ST512-KPC3phi13.5		MN166823
Klebsiella phage ST340-VIM1phi10.1		MK422455
Klebsiella phage ST11-OXA48phi15.1		MK433579
Klebsiella phage ST11-VIM1phi8.3		MK416019
Klebsiella phage vB_Kpn_Chronis		MN013086
Klebsiella phage ST15-VIM1phi2.1		MK448228
Klebsiella phage 6 LV-2017		KY271400
Klebsiella phage Kp4864-1		OK490416
Klebsiella phage ST13-OXA48phi12.5		MK714353
Klebsiella phage ST101-KPC2phi6.1		MK448231
Klebsiella phage ST512-KPC3phi13.1		MK448235
Klebsiella phage ST11-VIM1phi8.1		MK448233
Klebsiella phage Kp4862-1		OK490415
Klebsiella phage Kp4856-1		OK490410
Klebsiella phage 2 LV-2017		KY271396
Klebsiella phage 2b LV-2017		KY271395
Klebsiella phage ST405-OXA48phi1.3		MK416008
Klebsiella phage 5 LV-2017		KY271399
Klebsiella phage ST11-VIM1phi8.2		MK448234
Klebsiella phage ST16-OXA48phi5.1		MK416013
Klebsiella phage ST974-OXA48phi18.2		MK448237
Klebsiella phage ST846-OXA48phi9.2		MK416022
Klebsiella phage ST16-OXA48phi5.3		MK416014
Klebsiella phage KPP5665-2		MF695815
Klebsiella phage Kp4887-1		OK490472
Klebsiella phage Kp4886-1		OK490469
Klebsiella phage Kp4882-1		OK490460
Klebsiella phage Kp4885-1		OK490466
Klebsiella phage Kp4884-1		OK490463
Klebsiella phage Kp4866-6		OK490421
Klebsiella phage ST13-OXA48phi12.2		MK422452
Klebsiella phage ST899-OXA48phi17.2		MK433583
Klebsiella phage ST13-OXA48phi12.4		MK422450
Klebsiella phage ST147-VIM1phi7.2		MK448232
Klebsiella phage Kp4882-3		OK490462
Klebsiella phage Kp4887-3		OK490474
Klebsiella phage Kp4886-3		OK490471
Klebsiella phage Kp4885-3		OK490468
Klebsiella phage Kp4884-3		OK490465
Klebsiella phage ST101-KPC2phi6.3		MK416017
Klebsiella phage 1 LV-2017		KY271401
Klebsiella phage Kp4878-1		OK490451
Klebsiella phage Kp4872-1		OK490433
Klebsiella phage Kp4871-1		OK490430
Klebsiella phage Kp4875-4		OK490444
Klebsiella phage Kp4874-4		OK490441
Klebsiella phage Kp4880-2		OK490458
Klebsiella phage Kp4879-1		OK490454
Klebsiella phage Kp4876-4		OK490447
Klebsiella phage Kp4877-4		OK490450
Klebsiella phage Kp4873-4		OK490438
Klebsiella phage vB_KleS-HSE3		MT075871
Klebsiella phage vB_KpnS-MUC-5		OM687892
Klebsiella phage vB_Kp3		KT367887
Klebsiella phage ST13-OXA48phi12.3		MK422451
Klebsiella phage vB_Kpn_1825-KPC53		CP058330
Klebsiella phage Kp4865-4		OK490419
Klebsiella phage ST846-OXA48phi9.1		MK416021
Klebsiella phage 48ST307		KY271402
Klebsiella phage 020009		CP038007
Klebsiella phage vB_kpnS-VAC2		MZ428221	Drexlerviridae		Webervirus
Klebsiella phage vB_1086		OL865411	Drexlerviridae		Webervirus
Klebsiella phage P1		MZ598515	Drexlerviridae		Webervirus
Klebsiella phage LF20		MW417503	Drexlerviridae		Webervirus
Klebsiella phage PWKp20		MZ634351	Drexlerviridae		Webervirus
Klebsiella phage PWKp17		MZ634348	Drexlerviridae		Webervirus
Klebsiella phage vB_KpnS_ZX2		MW722081	Drexlerviridae		Webervirus
Klebsiella phage 066039		MW042802	Drexlerviridae		Webervirus
Klebsiella phage PWKp19		MZ634350	Drexlerviridae		Webervirus
Klebsiella phage vB_KpnS_Penguinator		MN013087	Drexlerviridae		Webervirus
Klebsiella phage vB_KpnS-VAC6		MZ428224	Drexlerviridae		Webervirus
Klebsiella phage vB_KpnS_KingDDD		MN013078	Drexlerviridae		Webervirus
Klebsiella phage IME268		MZ398242	Drexlerviridae		Webervirus
Klebsiella phage vB_Kpn-VAC70		MZ571831	Drexlerviridae		Webervirus
Klebsiella phage MMBB		MT894005	Drexlerviridae		Webervirus
Klebsiella phage B1		MW672037	Drexlerviridae		Webervirus
Klebsiella phage RAD2		NC_055956	Drexlerviridae		Webervirus
Klebsiella phage RAD2		MW655991	Drexlerviridae		Webervirus
Klebsiella phage vB_Kpn-VAC110		OM032871	Drexlerviridae		Webervirus
Klebsiella phage vB_Kpn-VAC113		MZ571834	Drexlerviridae		Webervirus
Klebsiella phage vB_Kpn-VAC112		MZ571833	Drexlerviridae		Webervirus
Klebsiella phage KpS4		OL674249	Drexlerviridae		Webervirus
Klebsiella phage vB_KpnS-MUC-5.2		OM687893	Drexlerviridae		Webervirus
Klebsiella phage SH-Kp 160016		KY575286	Drexlerviridae		Webervirus
Klebsiella phage vB_Kp_IME328		OK138555	Drexlerviridae		Webervirus
Klebsiella phage vB_kpnS-VAC10		MZ428227	Drexlerviridae		Webervirus
Klebsiella phage vB_KpnS-VAC5		MZ428223	Drexlerviridae		Webervirus
Klebsiella phage phiW14		OK655936	Drexlerviridae		Webervirus
Klebsiella phage ABTNL-2		MZ221764	Drexlerviridae		Webervirus
Klebsiella phage vB_KpnS-VAC11		MZ428228	Drexlerviridae		Webervirus
Klebsiella phage vB_KpnS-VAC8		MZ428226	Drexlerviridae		Webervirus
Klebsiella virus NJS2		NC_048043	Drexlerviridae		Webervirus
Klebsiella virus NJS2		MH633485	Drexlerviridae		Webervirus
Klebsiella virus NJR15		NC_048044	Drexlerviridae		Webervirus
Klebsiella virus NJR15		MH633487	Drexlerviridae		Webervirus
Klebsiella phage NJS3		MH633486	Drexlerviridae		Webervirus
Klebsiella phage PWKp15		MZ634346	Drexlerviridae		Webervirus
Klebsiella phage Sanco		MK618657	Drexlerviridae		Webervirus
Klebsiella pneumoniae phage		OU342755	Drexlerviridae		Webervirus
Klebsiella phage PhiKpNIH-10		MN395285	Drexlerviridae		Webervirus
Klebsiella phage PWKp14		MZ634345	Drexlerviridae		Webervirus
Klebsiella phage vB_KpnD_PeteCarol		OL539448	Drexlerviridae		Webervirus
Klebsiella phage pK8		OL702938	Drexlerviridae		Webervirus
Klebsiella phage vB_KpnS-VAC7		MZ428225	Drexlerviridae		Webervirus
Klebsiella phage vB_KpnS-VAC4		MZ428222	Drexlerviridae		Webervirus
