# Supplementary material for: PCR Assay for Rapid Taxonomic Differentiation of Virulent Staphylococcus aureus and Klebsiella pneumoniae Bacteriophages
Source: Int J Mol Sci. 2023 Feb 24;24(5):4483. doi: 10.3390/ijms24054483 (PMC10003202; doi:10.3390/ijms24054483)
Supplement: Supplementary file 1 [file ijms-24-04483-s001.zip › Table S3.xlsx]

## Sheet: Лист1
Table S3. Laboratory collection of S. aureus and K. pneumoniae bacteriophages and PCR sensitivity test
Phage	NCBI accession number	Family	Subfamily	Genus	Publication	PCR sensitivity test (limit of detection)
						DNA concentration, pg/μL	Concentration of phage lysate, PFU/ml
vB_SauM-515A1	MN047438.1	Herelleviridae	Twortvirinae	Kayvirus	Kornienko et al. Contribution of Podoviridae and Myoviridae bacteriophages to the effectiveness of anti-staphylococcal therapeutic cocktails // Sci Rep. – 2020. - 10, 18612	1.5	105
vB_SauM-MPol		Herelleviridae	Twortvirinae	Kayvirus		1.5	105
vB_SauM-515Ge		Herelleviridae	Twortvirinae	Kayvirus		15	105
vB_SauP-436A	MN150710.1	Rountreeviridae	Rakietenvirinae	Rosenblumvirus	Kornienko et al. Contribution of Podoviridae and Myoviridae bacteriophages to the effectiveness of anti-staphylococcal therapeutic cocktails // Sci Rep. – 2020. - 10, 18612	1.5	105
vB_SauP-3W		Rountreeviridae	Rakietenvirinae	Rosenblumvirus		1.5	105
vB_SauP-4W		Rountreeviridae	Rakietenvirinae	Rosenblumvirus		1.5	105
Klebsiella phage vB_KpnM_Seu621	MT939253		Vequintavirinae	Mydovirus	Gorodnichev R. B. et al. Novel Klebsiella pneumoniae K23-specific bacteriophages from different families: similarity of depolymerases and their therapeutic potential //Frontiers in microbiology. – 2021. – 12, 669618	1.5	105
Klebsiella phage vB_KpnM_VIK251	MZ602147.1		Vequintavirinae	Mydovirus	Gorodnichev R. B. et al. Molecular Genetic Characterization Of Three New Klebsiella pneumoniae Bacteriophages Suitable For Phage Therapy //Extreme medicine. – 2021. – 3 (23), 84-90.	15	106
vB_KpnM_NDO71			Vequintavirinae	Mydovirus		15	106
Klebsiella phage vB_KpnM_FRZ284	MZ602148.1	Straboviridae	Tevenvirinae	Jiaodavirus	Gorodnichev R. B. et al. Molecular Genetic Characterization Of Three New Klebsiella pneumoniae Bacteriophages Suitable For Phage Therapy //Extreme medicine. – 2021. – 3 (23), 84-90.	1.5	105
vB_KpnS_MDA2066		Ackermannviridae		Taipeivirus		15	106
vB_KpnS_MAG26fr		Casjensviridae		Yonseivirus		150	106
vB_KpnS_PMM-G3		Drexlerviridae		Webervirus		15	105
vB_KpnP_VKV295		Autographiviridae	Slopekvirinae	Drulisvirus		1.5	105
Klebsiella phage vB_KpnP_NER40	MZ602146.1	Autographiviridae	Slopekvirinae	Drulisvirus	Gorodnichev R. B. et al. Molecular Genetic Characterization Of Three New Klebsiella pneumoniae Bacteriophages Suitable For Phage Therapy //Extreme medicine. – 2021. – 3 (23), 84-90	1.5	105
vB_KpnP_NKA196		Autographiviridae	Slopekvirinae	Drulisvirus		1.5	105
vB_KpnP_NNA-G4		Autographiviridae	Slopekvirinae	Drulisvirus		1.5	105
vB_KpnP_SAA231		Autographiviridae	Slopekvirinae	Drulisvirus		1.5	105
Klebsiella phage vB_KpnP_Dlv622	MT939252.1	Autographiviridae	Slopekvirinae	Drulisvirus	Gorodnichev R. B. et al. Novel Klebsiella pneumoniae K23-specific bacteriophages from different families: similarity of depolymerases and their therapeutic potential //Frontiers in microbiology. – 2021. – 12, 669618	1.5	105
vB_KpnP_PEA128		Autographiviridae	Studiervirinae	Przondovirus		15	105
Klebsiella virus KP32 isolate 196	NC_047971.1	Autographiviridae	Studiervirinae	Przondovirus		15	106
