# Supplementary material for: PCR Assay for Rapid Taxonomic Differentiation of Virulent Staphylococcus aureus and Klebsiella pneumoniae Bacteriophages
Source: Int J Mol Sci. 2023 Feb 24;24(5):4483. doi: 10.3390/ijms24054483 (PMC10003202; doi:10.3390/ijms24054483)
Supplement: Supplementary file 1 [file ijms-24-04483-s001.zip › TableS2.xlsx]

## Sheet: SA
Table S2. Pangenome analyses PIRATE data.
															Herelleviridae
																Twortvirinae
																Baoshanvirus		Twortvirus	Silviavirus														Kayvirus
allele_name	gene_family	consensus_gene_name	consensus_product	threshold	alleles_at_maximum_threshold	number_genomes	no_loci	products	gene_names	min_length(bp)	max_length(bp)	average_length(bp)	cluster	cluster_order	MZ417326	NC_047948	NC_047945	NC_007021	KY779848	KX532239	NC_022090	NC_020877	MZ643272	AP019522	NC_030933	NC_019511	MW363798	MN091625	OL741057	MT787017	KY794643	KY794642	NC_022920	NC_022918	NC_023573	NC_019726	KY794641	MT554104	NC_019448	KY779849	NC_025426	MT786458	LC574321	MN304941	MG557618	MK250904	MH159197	MN045228	MH107769
g000000001	g000000001	truncated(lytA)B	hypothetical protein	30	27	265	325	hypothetical protein(165):amidase(83):endolysin(38):putative lysin(22):truncated amidase(15):N-acetylmuramoyl-L-alanine amidase(2)	NA(323):truncated(lytA)B(2)	156	1491	1015.62	1	1	MZ417326_00147	NC_047948_00085;NC_047948_00086	NC_047945_1_00211	NC_007021_00165	KY779848_00052	KX532239_00014	NC_022090_00170	NC_020877_00162	MZ643272_00174	AP019522_00061	NC_030933_00177	NC_019511_00175	MW363798_00146	MN091625_00034;MN091625_00036;MN091625_00039	OL741057_00158;OL741057_00160	MT787017_00146	KY794643_00198	KY794642_00203	NC_022920_1_00068	NC_022918_1_00077	NC_023573_00052	NC_019726_00052	KY794641_00210	MT554104_00078	NC_019448_00071	KY779849_00082	NC_025426_00193;NC_025426_00194	MT786458_00014	LC574321_00214	MN304941_00004	MG557618_00212	MK250904_00013	MH159197_00017	MN045228_00072	MH107769_00073
g000000002_000000003	g000000002		hypothetical protein	60	8	153	162	hypothetical protein(152):similar to phage phi PVL ORF51(9):virulence associated(1)	NA(162)	165	792	243.81	2	1
g000000006	g000000006		hypothetical protein	30	18	153	153	hypothetical protein(96):putative DNA-binding protein(31):phi PVL orf 50-like protein(25):similar to phage phi PVL ORF50(1)	NA(153)	243	624	387.67	2	2
g000000009_000000002	g000000009	orf38	rinB	50	12	150	150	rinB(44):putative int gene activator protein%2C RinB(33):phi PVL ORF 57 / phi 11 RinB homologue(29):transcriptional activator rinB(27):phi PVL-like protein(15):hypothetical protein(2)	NA(117):orf38(33)	135	216	165.34	3	1
g000000003_000000004	g000000003		phi PVL ORF 52 family protein	70	6	149	149	phi PVL ORF 52 family protein(85):phi PVL orf 52-like protein(63):hypothetical protein(1)	NA(149)	213	552	251.46	4	1
g000000005_000000002	g000000005		hypothetical protein	50	20	148	148	hypothetical protein(145):transcriptional regulator(3)	NA(148)	153	291	211.26	6	1
g000000016	g000000016		hypothetical protein	30	11	148	148	hypothetical protein(62):holin(51):enterotoxin type A/P(35)	NA(148)	255	558	429.53	5	1	MZ417326_00149	NC_047948_00084	NC_047945_1_00210	NC_007021_00166	KY779848_00056	KX532239_00016	NC_022090_00172	NC_020877_00164	MZ643272_00176	AP019522_00063	NC_030933_00179	NC_019511_00173	MW363798_00144	MN091625_00033	OL741057_00157	MT787017_00145	KY794643_00199	KY794642_00204	NC_022920_1_00069	NC_022918_1_00078	NC_023573_00053	NC_019726_00051	KY794641_00211	MT554104_00079	NC_019448_00072	KY779849_00083	NC_025426_00195	MT786458_00013	LC574321_00215	MN304941_00003	MG557618_00213	MK250904_00014	MH159197_00018	MN045228_00073	MH107769_00074
g000000022_000000002	g000000022		phi SLT orf 99-like protein	50	8	133	133	phi SLT orf 99-like protein(79):hypothetical protein(34):phi PVL ORF 17 homologue(20)	NA(133)	189	357	297.99	7	1
g000000012_000000003	g000000012		hypothetical protein	60	12	129	130	hypothetical protein(115):phi PVL orf 39-like protein(15)	NA(130)	150	261	259.32	8	1
g000000010_000000003	g000000010		hypothetical protein	60	10	121	121	hypothetical protein(89):PV83 orf 23-like protein(32)	NA(121)	186	189	186.07	9	1
g000000013_000000001	g000000013		hypothetical protein	40	24	114	236	hypothetical protein(205):tail protein(10):structural protein(9):putative lipase/acylhydrolase domain-containing protein(8):major tail protein(3):tail fiber protein(1)	NA(236)	189	2094	433.49	10	1		NC_047948_00161;NC_047948_00162	NC_047945_1_00078;NC_047945_1_00079	NC_007021_00073;NC_007021_00074	KY779848_00158;KY779848_00159	KX532239_00113;KX532239_00114;KX532239_00179	NC_022090_00086;NC_022090_00087;NC_022090_00148	NC_020877_00086;NC_020877_00087;NC_020877_00140	MZ643272_00078;MZ643272_00079;MZ643272_00150	AP019522_00037;AP019522_00153;AP019522_00154	NC_030933_00094;NC_030933_00095;NC_030933_00153	NC_019511_00011;NC_019511_00080;NC_019511_00081	MW363798_00049;MW363798_00050;MW363798_00172	MN091625_00131;MN091625_00132	OL741057_00079;OL741057_00080	MT787017_00066;MT787017_00067	KY794643_00068;KY794643_00069	KY794642_00069;KY794642_00070	NC_022920_1_00147;NC_022920_1_00148	NC_022918_1_00037;NC_022918_1_00156;NC_022918_1_00157	NC_023573_00014;NC_023573_00133;NC_023573_00134	NC_019726_00091;NC_019726_00191;NC_019726_00192	KY794641_00067;KY794641_00068	MT554104_00155;MT554104_00156	NC_019448_00032;NC_019448_00146;NC_019448_00147	KY779849_00043;KY779849_00157;KY779849_00158	NC_025426_00050;NC_025426_00051	MT786458_00157;MT786458_00158	LC574321_00069;LC574321_00070	MN304941_00148;MN304941_00149	MG557618_00067;MG557618_00068	MK250904_00089;MK250904_00090;MK250904_00195	MH159197_00093;MH159197_00094;MH159197_00199	MN045228_00035;MN045228_00150;MN045228_00151	MH107769_00151;MH107769_00152
g000000017_000000001	g000000017		hypothetical protein	40	3	111	115	hypothetical protein(82):phi ETA orf 56-like protein(32):minor tail protein(1)	NA(115)	363	1911	1838.3	11	1
g000000094_000000001	g000000094		hypothetical protein	40	8	111	111	hypothetical protein(110):tail fiber protein(1)	NA(111)	144	492	174.81	12	1
g000000031	g000000031		phi105 orf 44-like protein	30	10	109	109	phi105 orf 44-like protein(58):hypothetical protein(51)	NA(109)	207	408	380.34	13	1
g000000008_000000004	g000000008		hypothetical protein	70	19	98	104	hypothetical protein(60):acetyltransferase(32):acetyltransferase family protein(12)	NA(104)	156	510	322.96	14	1
g000000018_000000002	g000000018	orf34	hypothetical protein	50	9	93	93	hypothetical protein(48):dUTPase(37):putative dUTPase(8)	NA(85):orf34(8)	462	561	534.0	15	1
g000000007	g000000007		hypothetical protein	30	34	91	124	hypothetical protein(123):similar to phage phi PVL ORF52(1)	NA(124)	153	525	344.23	16	1	MZ417326_00065	NC_047948_00054	NC_047945_1_00179		KY779848_00027	KX532239_00176	NC_022090_00145	NC_020877_00137	MZ643272_00147	AP019522_00034	NC_030933_00150	NC_019511_00014	MW363798_00175
g000000024	g000000024		hypothetical protein	30	20	90	100	hypothetical protein(81):YpoX protein II(8):YopX protein I(7):YopX family protein(2):gp34(2)	NA(100)	219	555	389.64	17	1		NC_047948_00008;NC_047948_00053;NC_047948_00167	NC_047945_1_00084;NC_047945_1_00178	NC_007021_00137	KY779848_00021	KX532239_00173;KX532239_00174	NC_022090_00142;NC_022090_00143	NC_020877_00134;NC_020877_00135	MZ643272_00145	AP019522_00031;AP019522_00032	NC_030933_00147;NC_030933_00148	NC_019511_00016;NC_019511_00017	MW363798_00177											MT554104_00031	NC_019448_00021	KY779849_00032	NC_025426_00145	MT786458_00061	LC574321_00167	MN304941_00051	MG557618_00165
g000000015_000000002	g000000015		phi PV83 orf 19-like protein	50	8	88	91	phi PV83 orf 19-like protein(44):putative virulence associated protein(31):hypothetical protein(16)	NA(91)	189	696	652.75	18	1
g000000043	g000000043		hypothetical protein	30	10	86	86	hypothetical protein(43):phage endonuclease(21):HNH endonuclease(21):HNH endonuclease domain protein(1)	NA(86)	198	402	320.16	19	1
g000000106	g000000106		phi ETA orf 24-like protein	30	3	85	85	phi ETA orf 24-like protein(83):hypothetical protein(2)	NA(85)	150	327	222.35	20	1
g000000221_000000001	g000000221		hypothetical protein	40	2	83	83	hypothetical protein(83)	NA(83)	180	204	201.25	21	1
g000000080	g000000080		hypothetical protein	30	7	81	81	hypothetical protein(70):tail tip protein(10):putative peptidoglycan hydrolase(1)	NA(81)	576	1920	1746.96	22	1	MZ417326_00183				KY779848_00097	KX532239_00057	NC_022090_00033	NC_020877_00033	MZ643272_00029	AP019522_00103	NC_030933_00040	NC_019511_00133	MW363798_00105
g000000042_000000002	g000000042	orf7	hypothetical protein	50	15	80	84	hypothetical protein(35):anti-repressor(26):antirepressor(10):phage anti-repressor protein(7):putative anti-repressor protein(5):anti-repressor Ant(1)	NA(79):orf7(4):orf9(1)	165	864	731.14	23	1						KX532239_00019	NC_022090_00176;NC_022090_00177	NC_020877_00168;NC_020877_00169	MZ643272_00179			NC_019511_00170
g000000304_000000001	g000000304	hol	holin	40	5	79	79	holin(65):hypothetical protein(14)	hol(65):NA(14)	276	348	298.86	24	1
g000000014_000000001	g000000014	ssb	single-stranded DNA-binding protein	40	19	76	76	single-stranded DNA-binding protein(34):hypothetical protein(26):ssDNA-binding protein(10):single strand DNA binding protein(5):putative single-strand DNA binding protein(1)	NA(66):ssb(10)	351	471	446.76	25	1
g000000045	g000000045		repressor	30	16	75	75	repressor(24):cI-like repressor(18):hypothetical protein(10):putative repressor(10):repressor-like protein(7):CI-like repressor(3):transcriptional regulator(2):helix-turn-helix domain protein(1)	NA(75)	333	771	715.64	26	1
g000000026	g000000026		hypothetical protein	30	16	73	74	hypothetical protein(49):nucleoside 2-deoxyribosyltransferase(25)	NA(74)	333	1011	618.89	27	2	MZ417326_00136	NC_047948_00150	NC_047945_1_00066	NC_007021_00153;NC_007021_00154	KY779848_00041	KX532239_00004	NC_022090_00162	NC_020877_00154	MZ643272_00164	AP019522_00051	NC_030933_00168	NC_019511_00185	MW363798_00158	MN091625_00051	OL741057_00176	MT787017_00158	KY794643_00186	KY794642_00190	NC_022920_1_00054	NC_022918_1_00062	NC_023573_00039	NC_019726_00066	KY794641_00197	MT554104_00065	NC_019448_00058	KY779849_00069	NC_025426_00179	MT786458_00027	LC574321_00201	MN304941_00017	MG557618_00199	MK250904_00220	MH159197_00004	MN045228_00060	MH107769_00060
g000000068	g000000068		membrane protein	30	6	73	74	membrane protein(73):hypothetical protein(1)	NA(74)	204	624	576.53	27	1	MZ417326_00133	NC_047948_00151	NC_047945_1_00068	NC_007021_00152	KY779848_00040	KX532239_00003	NC_022090_00160	NC_020877_00152	MZ643272_00163	AP019522_00050	NC_030933_00166;NC_030933_00167	NC_019511_00186	MW363798_00159	MN091625_00052	OL741057_00177	MT787017_00159	KY794643_00185	KY794642_00189	NC_022920_1_00053	NC_022918_1_00061	NC_023573_00038	NC_019726_00067	KY794641_00196	MT554104_00064	NC_019448_00056	KY779849_00068	NC_025426_00178	MT786458_00028	LC574321_00200	MN304941_00018	MG557618_00198	MK250904_00219	MH159197_00003	MN045228_00059	MH107769_00059
g000000158	g000000158		hypothetical protein	30	8	73	73	hypothetical protein(59):glycerophosphoryl diester phosphodiesterase(14)	NA(73)	1815	2907	2533.48	28	1	MZ417326_00187	NC_047948_00106	NC_047945_1_00020	NC_007021_00030	KY779848_00102	KX532239_00061	NC_022090_00037	NC_020877_00037	MZ643272_00033	AP019522_00107	NC_030933_00044	NC_019511_00129	MW363798_00101	MN091625_00182	OL741057_00120	MT787017_00105	KY794643_00030	KY794642_00030	NC_022920_1_00109	NC_022918_1_00118	NC_023573_00094	NC_019726_00013	KY794641_00029	MT554104_00115	NC_019448_00108	KY779849_00119	NC_025426_00007	MT786458_00197	LC574321_00030	MN304941_00188	MG557618_00028	MK250904_00050	MH159197_00054	MN045228_00110	MH107769_00110
g000000021_000000003	g000000021		hypothetical protein	60	18	72	114	hypothetical protein(90):terminase(17):putative terminase large subunit(6):terminase large subunit(1)	NA(114)	162	1818	1124.92	39	1	MZ417326_00158;MZ417326_00159;MZ417326_00161	NC_047948_00073;NC_047948_00075	NC_047945_1_00198;NC_047945_1_00199;NC_047945_1_00201	NC_007021_00002;NC_007021_00175;NC_007021_00177	KY779848_00065;KY779848_00067;KY779848_00069;KY779848_00070	KX532239_00026;KX532239_00029;KX532239_00031	NC_022090_00001;NC_022090_00004;NC_022090_00006	NC_020877_00001;NC_020877_00004;NC_020877_00006	MZ643272_00001;MZ643272_00186	AP019522_00072;AP019522_00074	NC_030933_00008;NC_030933_00010;NC_030933_00012	NC_019511_00159;NC_019511_00161;NC_019511_00163	MW363798_00132;MW363798_00133;MW363798_00135	MN091625_00019;MN091625_00021;MN091625_00023	OL741057_00148	MT787017_00136	KY794643_00001	KY794642_00001	NC_022920_1_00078	NC_022918_1_00087	NC_023573_00063	NC_019726_00042	KY794641_00001	MT554104_00088	NC_019448_00081	KY779849_00092	NC_025426_00204;NC_025426_00205	MT786458_00002;MT786458_00004	LC574321_00001;LC574321_00003	MN304941_00216	MG557618_00001	MK250904_00023	MH159197_00027	MN045228_00082	MH107769_00083
g000000023	g000000023		hypothetical protein	30	11	72	72	hypothetical protein(55):similar to phage phi105 ORF42(10):putative minor tail protein(6):SLT orf 488-like protein(1)	NA(72)	321	1824	1779.5	44	1
g000000038	g000000038		hypothetical protein	30	9	72	72	hypothetical protein(40):phi Mu50B-like protein(32)	NA(72)	261	327	296.42	45	1
g000000044_000000002	g000000044		hypothetical protein	50	7	72	85	hypothetical protein(62):tail lysin(9):TmpC(9):tail associated lysin(2):tape masure protein(1):putative tail protein(1):tail length tape measure protein(1)	NA(85)	144	4221	3366.99	40	1	MZ417326_00184	NC_047948_00103	NC_047945_1_00017	NC_007021_00027	KY779848_00096;KY779848_00098	KX532239_00056;KX532239_00058	NC_022090_00032;NC_022090_00034	NC_020877_00032;NC_020877_00034	MZ643272_00028;MZ643272_00030	AP019522_00102;AP019522_00104	NC_030933_00039;NC_030933_00041	NC_019511_00132;NC_019511_00134	MW363798_00104;MW363798_00106	MN091625_00185	OL741057_00123	MT787017_00110	KY794643_00027	KY794642_00027	NC_022920_1_00104	NC_022918_1_00113	NC_023573_00089	NC_019726_00016	KY794641_00026	MT554104_00112	NC_019448_00105	KY779849_00116	NC_025426_00001;NC_025426_00002;NC_025426_00003	MT786458_00200	LC574321_00027	MN304941_00191	MG557618_00025	MK250904_00047	MH159197_00051	MN045228_00107	MH107769_00107
g000000047_000000001	g000000047		hypothetical protein	40	6	72	74	hypothetical protein(38):tail fiber(35):tail fiber protein(1)	NA(74)	156	2727	1252.18	53	1
g000000049_000000002	g000000049		putative DNA repair protein	50	11	72	94	putative DNA repair protein(87):hypothetical protein(7)	NA(94)	138	1272	942.83	52	1	MZ417326_00028	NC_047948_00155;NC_047948_00157	NC_047945_1_00072;NC_047945_1_00074	NC_007021_00069	KY779848_00151;KY779848_00153;KY779848_00154	KX532239_00107;KX532239_00109	NC_022090_00080;NC_022090_00082	NC_020877_00080;NC_020877_00082	MZ643272_00074	AP019522_00147;AP019522_00149	NC_030933_00088;NC_030933_00090	NC_019511_00085;NC_019511_00087	MW363798_00054;MW363798_00056	MN091625_00137;MN091625_00139	OL741057_00084	MT787017_00071	KY794643_00064	KY794642_00065	NC_022920_1_00143	NC_022918_1_00152	NC_023573_00129	NC_019726_00196	KY794641_00063	MT554104_00151	NC_019448_00142	KY779849_00153	NC_025426_00046	MT786458_00162	LC574321_00065	MN304941_00153	MG557618_00063	MK250904_00085	MH159197_00089	MN045228_00146	MH107769_00147
g000000061_000000001	g000000061		hypothetical protein	40	9	72	162	hypothetical protein(79):DNA polymerase(51):putative DNA polymerase(32)	NA(162)	456	3750	1423.09	41	1	MZ417326_00021;MZ417326_00022	NC_047948_00141;NC_047948_00143	NC_047945_1_00055;NC_047945_1_00057	NC_007021_00064	KY779848_00143;KY779848_00144;KY779848_00146	KX532239_00102;KX532239_00104	NC_022090_00075;NC_022090_00077	NC_020877_00075;NC_020877_00077	MZ643272_00071	AP019522_00143	NC_030933_00083;NC_030933_00085	NC_019511_00090;NC_019511_00092	MW363798_00059;MW363798_00061	MN091625_00147;MN091625_00149	OL741057_00088;OL741057_00090	MT787017_00075	KY794643_00060	KY794642_00061	NC_022920_1_00139	NC_022918_1_00148	NC_023573_00124	NC_019726_00200;NC_019726_00202	KY794641_00059	MT554104_00145;MT554104_00147	NC_019448_00138	KY779849_00149	NC_025426_00041;NC_025426_00042	MT786458_00166	LC574321_00061	MN304941_00157	MG557618_00059	MK250904_00081	MH159197_00085	MN045228_00140;MN045228_00142	MH107769_00141;MH107769_00143
g000000066_000000001	g000000066		hypothetical protein	40	6	72	72	hypothetical protein(72)	NA(72)	231	297	286.25	29	5	MZ417326_00171	NC_047948_00093	NC_047945_1_00007	NC_007021_00012	KY779848_00081	KX532239_00042	NC_022090_00019	NC_020877_00019	MZ643272_00014	AP019522_00088	NC_030933_00025	NC_019511_00148	MW363798_00120	MN091625_00008	OL741057_00139	MT787017_00126	KY794643_00010	KY794642_00010	NC_022920_1_00089	NC_022918_1_00098	NC_023573_00073	NC_019726_00031	KY794641_00011	MT554104_00097	NC_019448_00090	KY779849_00103	NC_025426_00216	MT786458_00216	LC574321_00013	MN304941_00206	MG557618_00011	MK250904_00033	MH159197_00037	MN045228_00093	MH107769_00093
g000000075	g000000075		hypothetical protein	30	6	72	72	hypothetical protein(72)	NA(72)	219	507	447.21	31	3	MZ417326_00039	NC_047948_00175	NC_047945_1_00092	NC_007021_00081	KY779848_00166	KX532239_00121	NC_022090_00094	NC_020877_00094	MZ643272_00086	AP019522_00161	NC_030933_00102	NC_019511_00073	MW363798_00042	MN091625_00123	OL741057_00071	MT787017_00058	KY794643_00077	KY794642_00078	NC_022920_1_00156	NC_022918_1_00165	NC_023573_00142	NC_019726_00183	KY794641_00076	MT554104_00164	NC_019448_00155	KY779849_00166	NC_025426_00059	MT786458_00149	LC574321_00078	MN304941_00140	MG557618_00076	MK250904_00098	MH159197_00102	MN045228_00159	MH107769_00160
g000000091_000000004	g000000091		hypothetical protein	70	10	72	72	hypothetical protein(40):putative exonuclease(20):exonuclease(12)	NA(72)	1020	1164	1034.92	30	1	MZ417326_00005	NC_047948_00126	NC_047945_1_00040	NC_007021_00045	KY779848_00123	KX532239_00082	NC_022090_00057	NC_020877_00057	MZ643272_00055	AP019522_00124	NC_030933_00065	NC_019511_00108	MW363798_00079	MN091625_00166	OL741057_00104	MT787017_00089	KY794643_00046	KY794642_00046	NC_022920_1_00124	NC_022918_1_00133	NC_023573_00109	NC_019726_00217	KY794641_00044	MT554104_00130	NC_019448_00123	KY779849_00134	NC_025426_00025	MT786458_00181	LC574321_00046	MN304941_00172	MG557618_00044	MK250904_00066	MH159197_00070	MN045228_00125	MH107769_00126
g000000092	g000000092		hypothetical protein	30	8	72	72	hypothetical protein(72)	NA(72)	936	1116	959.25	29	3	MZ417326_00169	NC_047948_00091	NC_047945_1_00005	NC_007021_00010	KY779848_00079	KX532239_00040	NC_022090_00017	NC_020877_00017	MZ643272_00012	AP019522_00086	NC_030933_00023	NC_019511_00150	MW363798_00122	MN091625_00010	OL741057_00141	MT787017_00128	KY794643_00008	KY794642_00008	NC_022920_1_00087	NC_022918_1_00096	NC_023573_00071	NC_019726_00033	KY794641_00009	MT554104_00095	NC_019448_00088	KY779849_00101	NC_025426_00214	MT786458_00218	LC574321_00011	MN304941_00208	MG557618_00009	MK250904_00031	MH159197_00035	MN045228_00091	MH107769_00091
g000000098_000000001	g000000098		hypothetical protein	40	7	72	72	hypothetical protein(63):ribonuclease HI(9)	NA(72)	219	444	421.08	37	2	MZ417326_00141	NC_047948_00061	NC_047945_1_00186	NC_007021_00159	KY779848_00047	KX532239_00009	NC_022090_00165	NC_020877_00157	MZ643272_00169	AP019522_00056	NC_030933_00172	NC_019511_00180	MW363798_00151	MN091625_00045	OL741057_00171	MT787017_00153	KY794643_00190	KY794642_00194	NC_022920_1_00059	NC_022918_1_00068	NC_023573_00044	NC_019726_00061	KY794641_00201	MT554104_00070	NC_019448_00063	KY779849_00074	NC_025426_00184	MT786458_00022	LC574321_00206	MN304941_00012	MG557618_00204	MK250904_00005	MH159197_00009	MN045228_00065	MH107769_00065
g000000117	g000000117		hypothetical protein	30	5	72	72	hypothetical protein(72)	NA(72)	480	636	483.25	36	1	MZ417326_00163	NC_047948_00072	NC_047945_1_00197	NC_007021_00004	KY779848_00072	KX532239_00033	NC_022090_00009	NC_020877_00009	MZ643272_00003	AP019522_00077	NC_030933_00014	NC_019511_00157	MW363798_00130	MN091625_00016	OL741057_00146	MT787017_00134	KY794643_00003	KY794642_00003	NC_022920_1_00081	NC_022918_1_00090	NC_023573_00065	NC_019726_00039	KY794641_00003	MT554104_00090	NC_019448_00083	KY779849_00094	NC_025426_00207	MT786458_00224	LC574321_00005	MN304941_00214	MG557618_00003	MK250904_00025	MH159197_00029	MN045228_00085	MH107769_00085
g000000127_000000002	g000000127		hypothetical protein	50	6	72	72	hypothetical protein(72)	NA(72)	210	219	218.25	50	1	MZ417326_00152	NC_047948_00081	NC_047945_1_00207	NC_007021_00168	KY779848_00058	KX532239_00018	NC_022090_00175	NC_020877_00167	MZ643272_00178	AP019522_00065	NC_030933_00001	NC_019511_00171	MW363798_00142	MN091625_00031	OL741057_00155	MT787017_00143	KY794643_00201	KY794642_00206	NC_022920_1_00071	NC_022918_1_00080	NC_023573_00056	NC_019726_00049	KY794641_00213	MT554104_00081	NC_019448_00074	KY779849_00085	NC_025426_00197	MT786458_00011	LC574321_00217	MN304941_00001	MG557618_00215	MK250904_00016	MH159197_00020	MN045228_00075	MH107769_00076
g000000132_000000001	g000000132		hypothetical protein	40	7	72	72	hypothetical protein(72)	NA(72)	609	645	621.08	29	8	MZ417326_00174	NC_047948_00096	NC_047945_1_00010	NC_007021_00015	KY779848_00084	KX532239_00046	NC_022090_00022	NC_020877_00022	MZ643272_00018	AP019522_00091	NC_030933_00029	NC_019511_00144	MW363798_00116	MN091625_00005	OL741057_00136	MT787017_00123	KY794643_00013	KY794642_00013	NC_022920_1_00092	NC_022918_1_00101	NC_023573_00076	NC_019726_00028	KY794641_00014	MT554104_00100	NC_019448_00093	KY779849_00106	NC_025426_00219	MT786458_00213	LC574321_00016	MN304941_00203	MG557618_00014	MK250904_00036	MH159197_00040	MN045228_00096	MH107769_00096
g000000135	g000000135		hypothetical protein	30	6	72	72	hypothetical protein(62):structural protein(10)	NA(72)	441	492	459.33	34	2	MZ417326_00043	NC_047948_00179	NC_047945_1_00096	NC_007021_00084	KY779848_00169	KX532239_00124	NC_022090_00097	NC_020877_00097	MZ643272_00089	AP019522_00164	NC_030933_00105	NC_019511_00070	MW363798_00039	MN091625_00118	OL741057_00068	MT787017_00055	KY794643_00080	KY794642_00081	NC_022920_1_00159	NC_022918_1_00168	NC_023573_00145	NC_019726_00180	KY794641_00079	MT554104_00167	NC_019448_00158	KY779849_00169	NC_025426_00062	MT786458_00146	LC574321_00081	MN304941_00137	MG557618_00079	MK250904_00101	MH159197_00105	MN045228_00162	MH107769_00163
g000000136_000000001	g000000136		tail morphogenetic protein	40	5	72	72	tail morphogenetic protein(70):hypothetical protein(1):gp96(1)	NA(72)	357	630	524.5	29	14	MZ417326_00181	NC_047948_00102	NC_047945_1_00016	NC_007021_00026	KY779848_00095	KX532239_00055	NC_022090_00031	NC_020877_00031	MZ643272_00027	AP019522_00101	NC_030933_00038	NC_019511_00135	MW363798_00107	MN091625_00186	OL741057_00124	MT787017_00111	KY794643_00026	KY794642_00026	NC_022920_1_00103	NC_022918_1_00112	NC_023573_00088	NC_019726_00017	KY794641_00025	MT554104_00111	NC_019448_00104	KY779849_00115	NC_025426_00230	MT786458_00201	LC574321_00026	MN304941_00192	MG557618_00024	MK250904_00046	MH159197_00050	MN045228_00106	MH107769_00106
g000000138_000000002	g000000138		hypothetical protein	50	8	72	73	hypothetical protein(64):prohead protease(9)	NA(73)	360	831	764.47	29	2	MZ417326_00168	NC_047948_00090	NC_047945_1_00004	NC_007021_00009	KY779848_00078	KX532239_00039	NC_022090_00016	NC_020877_00016	MZ643272_00011	AP019522_00085	NC_030933_00022	NC_019511_00151	MW363798_00123	MN091625_00011	OL741057_00142	MT787017_00129	KY794643_00007	KY794642_00007	NC_022920_1_00086	NC_022918_1_00095	NC_023573_00070	NC_019726_00034	KY794641_00008	MT554104_00094	NC_019448_00087	KY779849_00099;KY779849_00100	NC_025426_00213	MT786458_00219	LC574321_00010	MN304941_00209	MG557618_00008	MK250904_00030	MH159197_00034	MN045228_00090	MH107769_00090
g000000156_000000001	g000000156		hypothetical protein	40	6	72	72	hypothetical protein(72)	NA(72)	186	195	191.42	37	1	MZ417326_00142	NC_047948_00062	NC_047945_1_00187	NC_007021_00160	KY779848_00048	KX532239_00010	NC_022090_00166	NC_020877_00158	MZ643272_00170	AP019522_00057	NC_030933_00173	NC_019511_00179	MW363798_00150	MN091625_00044	OL741057_00170	MT787017_00152	KY794643_00191	KY794642_00195	NC_022920_1_00060	NC_022918_1_00069	NC_023573_00045	NC_019726_00060	KY794641_00202	MT554104_00071	NC_019448_00064	KY779849_00075	NC_025426_00185	MT786458_00021	LC574321_00207	MN304941_00011	MG557618_00205	MK250904_00006	MH159197_00010	MN045228_00066	MH107769_00066
g000000159_000000002	g000000159		hypothetical protein	50	5	72	75	hypothetical protein(63):exonuclease(12)	NA(75)	444	1935	1843.6	30	2	MZ417326_00008	NC_047948_00128	NC_047945_1_00042	NC_007021_00047	KY779848_00125;KY779848_00127	KX532239_00084;KX532239_00086	NC_022090_00059	NC_020877_00059	MZ643272_00057	AP019522_00126	NC_030933_00067	NC_019511_00106	MW363798_00075;MW363798_00077	MN091625_00164	OL741057_00103	MT787017_00088	KY794643_00047	KY794642_00047	NC_022920_1_00126	NC_022918_1_00135	NC_023573_00111	NC_019726_00215	KY794641_00046	MT554104_00132	NC_019448_00125	KY779849_00136	NC_025426_00027	MT786458_00179	LC574321_00048	MN304941_00170	MG557618_00046	MK250904_00068	MH159197_00072	MN045228_00127	MH107769_00128
g000000160	g000000160		hypothetical protein	30	5	72	72	hypothetical protein(72)	NA(72)	588	645	598.33	30	3	MZ417326_00009	NC_047948_00129	NC_047945_1_00043	NC_007021_00048	KY779848_00128	KX532239_00087	NC_022090_00060	NC_020877_00060	MZ643272_00058	AP019522_00127	NC_030933_00068	NC_019511_00105	MW363798_00074	MN091625_00163	OL741057_00102	MT787017_00087	KY794643_00048	KY794642_00049	NC_022920_1_00127	NC_022918_1_00136	NC_023573_00112	NC_019726_00214	KY794641_00047	MT554104_00133	NC_019448_00126	KY779849_00137	NC_025426_00028	MT786458_00178	LC574321_00049	MN304941_00169	MG557618_00047	MK250904_00069	MH159197_00073	MN045228_00128	MH107769_00129
g000000163_000000001	g000000163		membrane protein	40	7	72	72	membrane protein(69):hypothetical protein(3)	NA(72)	384	468	399.5	38	1	MZ417326_00046	NC_047948_00182	NC_047945_1_00099	NC_007021_00087	KY779848_00172	KX532239_00127	NC_022090_00100	NC_020877_00100	MZ643272_00092	AP019522_00167	NC_030933_00108	NC_019511_00067	MW363798_00036	MN091625_00115	OL741057_00065	MT787017_00052	KY794643_00083	KY794642_00084	NC_022920_1_00162	NC_022918_1_00171	NC_023573_00148	NC_019726_00177	KY794641_00082	MT554104_00170	NC_019448_00161	KY779849_00172	NC_025426_00065	MT786458_00143	LC574321_00084	MN304941_00134	MG557618_00082	MK250904_00104	MH159197_00108	MN045228_00165	MH107769_00166
g000000165	g000000165		hypothetical protein	30	6	72	73	hypothetical protein(73)	NA(73)	138	444	434.63	34	1	MZ417326_00044	NC_047948_00180	NC_047945_1_00097	NC_007021_00085	KY779848_00170	KX532239_00125	NC_022090_00098	NC_020877_00098	MZ643272_00090	AP019522_00165	NC_030933_00106	NC_019511_00069	MW363798_00038	MN091625_00117	OL741057_00067	MT787017_00054	KY794643_00081	KY794642_00082	NC_022920_1_00160	NC_022918_1_00169	NC_023573_00146	NC_019726_00179	KY794641_00080	MT554104_00168	NC_019448_00159	KY779849_00170	NC_025426_00063	MT786458_00145	LC574321_00082	MN304941_00136	MG557618_00080	MK250904_00102	MH159197_00106	MN045228_00163	MH107769_00164
g000000166_000000004	g000000166		hypothetical protein	70	5	72	72	hypothetical protein(64):truncated capsid protein(8)	NA(72)	339	432	404.88	29	12	MZ417326_00178	NC_047948_00100	NC_047945_1_00014	NC_007021_00019	KY779848_00088	KX532239_00050	NC_022090_00026	NC_020877_00026	MZ643272_00022	AP019522_00095	NC_030933_00033	NC_019511_00140	MW363798_00112	MN091625_00001	OL741057_00132	MT787017_00119	KY794643_00017	KY794642_00017	NC_022920_1_00096	NC_022918_1_00105	NC_023573_00080	NC_019726_00024	KY794641_00018	MT554104_00104	NC_019448_00097	KY779849_00110	NC_025426_00223	MT786458_00209	LC574321_00020	MN304941_00199	MG557618_00018	MK250904_00040	MH159197_00044	MN045228_00100	MH107769_00100
g000000185_000000001	g000000185		putative tail lysin	40	5	72	74	putative tail lysin(60):tail lysin(12):TmpD(1):hypothetical protein(1)	NA(74)	1125	2436	2356.82	35	1	MZ417326_00185	NC_047948_00104	NC_047945_1_00018	NC_007021_00028	KY779848_00099	KX532239_00059	NC_022090_00035	NC_020877_00035	MZ643272_00031	AP019522_00105	NC_030933_00042	NC_019511_00131	MW363798_00103	MN091625_00184	OL741057_00122	MT787017_00109	KY794643_00028	KY794642_00028	NC_022920_1_00105	NC_022918_1_00114	NC_023573_00090	NC_019726_00015	KY794641_00027	MT554104_00113	NC_019448_00106	KY779849_00117	NC_025426_00004;NC_025426_00005	MT786458_00199	LC574321_00028	MN304941_00190	MG557618_00026	MK250904_00048	MH159197_00052	MN045228_00108	MH107769_00108
g000000186_000000002	g000000186		hypothetical protein	50	5	72	72	hypothetical protein(63):major tail sheath protein(9)	NA(72)	1752	1770	1763.62	29	11	MZ417326_00177	NC_047948_00099	NC_047945_1_00013	NC_007021_00018	KY779848_00087	KX532239_00049	NC_022090_00025	NC_020877_00025	MZ643272_00021	AP019522_00094	NC_030933_00032	NC_019511_00141	MW363798_00113	MN091625_00002	OL741057_00133	MT787017_00120	KY794643_00016	KY794642_00016	NC_022920_1_00095	NC_022918_1_00104	NC_023573_00079	NC_019726_00025	KY794641_00017	MT554104_00103	NC_019448_00096	KY779849_00109	NC_025426_00222	MT786458_00210	LC574321_00019	MN304941_00200	MG557618_00017	MK250904_00039	MH159197_00043	MN045228_00099	MH107769_00099
g000000187_000000002	g000000187		hypothetical protein	50	5	72	80	hypothetical protein(72):putative portal protein(8)	NA(80)	702	1719	1511.33	42	1	MZ417326_00167	NC_047948_00067	NC_047945_1_00192	NC_007021_00008	KY779848_00076	KX532239_00037;KX532239_00038	NC_022090_00013;NC_022090_00015	NC_020877_00013;NC_020877_00015	MZ643272_00007;MZ643272_00010	AP019522_00081;AP019522_00084	NC_030933_00018;NC_030933_00020	NC_019511_00152;NC_019511_00153	MW363798_00124;MW363798_00126	MN091625_00012	OL741057_00143	MT787017_00130	KY794643_00006	KY794642_00006	NC_022920_1_00085	NC_022918_1_00094	NC_023573_00069	NC_019726_00035	KY794641_00007	MT554104_00093	NC_019448_00086	KY779849_00098	NC_025426_00212	MT786458_00220	LC574321_00009	MN304941_00210	MG557618_00007	MK250904_00029	MH159197_00033	MN045228_00089	MH107769_00089
g000000189_000000001	g000000189		hypothetical protein	40	6	72	72	hypothetical protein(63):DNA repair exonuclease(9)	NA(72)	1236	1260	1251.12	47	1	MZ417326_00035	NC_047948_00171	NC_047945_1_00088	NC_007021_00077	KY779848_00162	KX532239_00117	NC_022090_00090	NC_020877_00090	MZ643272_00082	AP019522_00157	NC_030933_00098	NC_019511_00077	MW363798_00046	MN091625_00128	OL741057_00076	MT787017_00063	KY794643_00072	KY794642_00073	NC_022920_1_00151	NC_022918_1_00160	NC_023573_00137	NC_019726_00188	KY794641_00071	MT554104_00159	NC_019448_00150	KY779849_00161	NC_025426_00054	MT786458_00154	LC574321_00073	MN304941_00145	MG557618_00071	MK250904_00093	MH159197_00097	MN045228_00154	MH107769_00155
g000000190_000000002	g000000190		hypothetical protein	50	5	72	76	hypothetical protein(61):primase(10):DNA primase(4):putative primase(1)	NA(76)	210	1077	1007.17	30	4	MZ417326_00010	NC_047948_00130	NC_047945_1_00044	NC_007021_00049	KY779848_00129	KX532239_00088	NC_022090_00061	NC_020877_00061	MZ643272_00059	AP019522_00128	NC_030933_00069	NC_019511_00104	MW363798_00073	MN091625_00162	OL741057_00101	MT787017_00086	KY794643_00049	KY794642_00050	NC_022920_1_00128	NC_022918_1_00137	NC_023573_00113	NC_019726_00213	KY794641_00048	MT554104_00134	NC_019448_00127	KY779849_00138	NC_025426_00029;NC_025426_00030	MT786458_00177	LC574321_00050	MN304941_00168	MG557618_00048	MK250904_00070	MH159197_00074	MN045228_00129	MH107769_00130
g000000194_000000002	g000000194		hypothetical protein	50	7	72	72	hypothetical protein(62):structural protein(10)	NA(72)	771	903	877.71	29	7	MZ417326_00173	NC_047948_00095	NC_047945_1_00009	NC_007021_00014	KY779848_00083	KX532239_00045	NC_022090_00021	NC_020877_00021	MZ643272_00017	AP019522_00090	NC_030933_00028	NC_019511_00145	MW363798_00117	MN091625_00006	OL741057_00137	MT787017_00124	KY794643_00012	KY794642_00012	NC_022920_1_00091	NC_022918_1_00100	NC_023573_00075	NC_019726_00029	KY794641_00013	MT554104_00099	NC_019448_00092	KY779849_00105	NC_025426_00218	MT786458_00214	LC574321_00015	MN304941_00204	MG557618_00013	MK250904_00035	MH159197_00039	MN045228_00095	MH107769_00095
g000000195	g000000195		hypothetical protein	30	7	72	72	hypothetical protein(62):tail lysin(10)	NA(72)	759	903	887.12	35	2	MZ417326_00186	NC_047948_00105	NC_047945_1_00019	NC_007021_00029	KY779848_00101	KX532239_00060	NC_022090_00036	NC_020877_00036	MZ643272_00032	AP019522_00106	NC_030933_00043	NC_019511_00130	MW363798_00102	MN091625_00183	OL741057_00121	MT787017_00108	KY794643_00029	KY794642_00029	NC_022920_1_00106	NC_022918_1_00115	NC_023573_00091	NC_019726_00014	KY794641_00028	MT554104_00114	NC_019448_00107	KY779849_00118	NC_025426_00006	MT786458_00198	LC574321_00029	MN304941_00189	MG557618_00027	MK250904_00049	MH159197_00053	MN045228_00109	MH107769_00109
g000000196_000000001	g000000196		putative Ig-like protein	40	5	72	72	putative Ig-like protein(62):structural protein(9):Ig domain containing protein(1)	NA(72)	624	870	641.38	33	3	MZ417326_00032	NC_047948_00160	NC_047945_1_00077	NC_007021_00072	KY779848_00157	KX532239_00112	NC_022090_00085	NC_020877_00085	MZ643272_00077	AP019522_00152	NC_030933_00093	NC_019511_00082	MW363798_00051	MN091625_00133	OL741057_00081	MT787017_00068	KY794643_00067	KY794642_00068	NC_022920_1_00146	NC_022918_1_00155	NC_023573_00132	NC_019726_00193	KY794641_00066	MT554104_00154	NC_019448_00145	KY779849_00156	NC_025426_00049	MT786458_00159	LC574321_00068	MN304941_00150	MG557618_00066	MK250904_00088	MH159197_00092	MN045228_00149	MH107769_00150
g000000199_000000002	g000000199		hypothetical protein	50	7	72	72	hypothetical protein(72)	NA(72)	387	552	453.54	29	13	MZ417326_00180	NC_047948_00101	NC_047945_1_00015	NC_007021_00025	KY779848_00094	KX532239_00054	NC_022090_00030	NC_020877_00030	MZ643272_00026	AP019522_00100	NC_030933_00037	NC_019511_00136	MW363798_00108	MN091625_00187	OL741057_00125	MT787017_00112	KY794643_00025	KY794642_00025	NC_022920_1_00102	NC_022918_1_00111	NC_023573_00087	NC_019726_00018	KY794641_00024	MT554104_00110	NC_019448_00103	KY779849_00114	NC_025426_00229	MT786458_00202	LC574321_00025	MN304941_00193	MG557618_00023	MK250904_00045	MH159197_00049	MN045228_00105	MH107769_00105
g000000209	g000000209		thioredoxin-like protein	30	5	72	72	thioredoxin-like protein(72)	NA(72)	309	339	321.46	51	1	MZ417326_00017	NC_047948_00137	NC_047945_1_00051	NC_007021_00060	KY779848_00140	KX532239_00099	NC_022090_00072	NC_020877_00072	MZ643272_00066	AP019522_00137	NC_030933_00078	NC_019511_00095	MW363798_00064	MN091625_00152	OL741057_00093	MT787017_00078	KY794643_00057	KY794642_00058	NC_022920_1_00136	NC_022918_1_00145	NC_023573_00121	NC_019726_00205	KY794641_00056	MT554104_00142	NC_019448_00135	KY779849_00146	NC_025426_00038	MT786458_00169	LC574321_00058	MN304941_00160	MG557618_00056	MK250904_00078	MH159197_00082	MN045228_00137	MH107769_00138
g000000233_000000001	g000000233		hypothetical protein	40	6	72	72	hypothetical protein(72)	NA(72)	531	540	536.62	31	1	MZ417326_00037	NC_047948_00173	NC_047945_1_00090	NC_007021_00079	KY779848_00164	KX532239_00119	NC_022090_00092	NC_020877_00092	MZ643272_00084	AP019522_00159	NC_030933_00100	NC_019511_00075	MW363798_00044	MN091625_00125	OL741057_00073	MT787017_00060	KY794643_00075	KY794642_00076	NC_022920_1_00154	NC_022918_1_00163	NC_023573_00140	NC_019726_00185	KY794641_00074	MT554104_00162	NC_019448_00153	KY779849_00164	NC_025426_00057	MT786458_00151	LC574321_00076	MN304941_00142	MG557618_00074	MK250904_00096	MH159197_00100	MN045228_00157	MH107769_00158
g000000237	g000000237		hypothetical protein	30	5	72	72	hypothetical protein(72)	NA(72)	483	492	483.12	32	3	MZ417326_00026	NC_047948_00152	NC_047945_1_00069	NC_007021_00066	KY779848_00147	KX532239_00105	NC_022090_00078	NC_020877_00078	MZ643272_00072	AP019522_00145	NC_030933_00086	NC_019511_00089	MW363798_00058	MN091625_00145	OL741057_00086	MT787017_00073	KY794643_00062	KY794642_00063	NC_022920_1_00141	NC_022918_1_00150	NC_023573_00126	NC_019726_00198	KY794641_00061	MT554104_00149	NC_019448_00140	KY779849_00151	NC_025426_00044	MT786458_00164	LC574321_00063	MN304941_00155	MG557618_00061	MK250904_00083	MH159197_00087	MN045228_00144	MH107769_00145
g000000240	g000000240		hypothetical protein	30	5	72	72	hypothetical protein(72)	NA(72)	402	432	411.88	36	2	MZ417326_00157	NC_047948_00076	NC_047945_1_00202	NC_007021_00174	KY779848_00064	KX532239_00025	NC_022090_00183	NC_020877_00175	MZ643272_00185	AP019522_00071	NC_030933_00007	NC_019511_00164	MW363798_00136	MN091625_00024	OL741057_00149	MT787017_00137	KY794643_00207	KY794642_00212	NC_022920_1_00077	NC_022918_1_00086	NC_023573_00062	NC_019726_00043	KY794641_00219	MT554104_00087	NC_019448_00080	KY779849_00091	NC_025426_00203	MT786458_00005	LC574321_00223	MN304941_00217	MG557618_00221	MK250904_00022	MH159197_00026	MN045228_00081	MH107769_00082
g000000245_000000002	g000000245		hypothetical protein	50	5	72	72	hypothetical protein(72)	NA(72)	348	369	354.38	33	1	MZ417326_00029	NC_047948_00158	NC_047945_1_00075	NC_007021_00070	KY779848_00155	KX532239_00110	NC_022090_00083	NC_020877_00083	MZ643272_00075	AP019522_00150	NC_030933_00091	NC_019511_00084	MW363798_00053	MN091625_00136	OL741057_00083	MT787017_00070	KY794643_00065	KY794642_00066	NC_022920_1_00144	NC_022918_1_00153	NC_023573_00130	NC_019726_00195	KY794641_00064	MT554104_00152	NC_019448_00143	KY779849_00154	NC_025426_00047	MT786458_00161	LC574321_00066	MN304941_00152	MG557618_00064	MK250904_00086	MH159197_00090	MN045228_00147	MH107769_00148
g000000261_000000002	g000000261		hypothetical protein	50	6	72	72	hypothetical protein(60):transcriptional regulator(12)	NA(72)	207	231	227.96	43	1	MZ417326_00144	NC_047948_00064	NC_047945_1_00189	NC_007021_00162	KY779848_00050	KX532239_00012	NC_022090_00168	NC_020877_00160	MZ643272_00172	AP019522_00059	NC_030933_00175	NC_019511_00177	MW363798_00148	MN091625_00042	OL741057_00168	MT787017_00150	KY794643_00193	KY794642_00197	NC_022920_1_00062	NC_022918_1_00071	NC_023573_00047	NC_019726_00058	KY794641_00205	MT554104_00073	NC_019448_00066	KY779849_00077	NC_025426_00187	MT786458_00019	LC574321_00209	MN304941_00009	MG557618_00207	MK250904_00008	MH159197_00012	MN045228_00068	MH107769_00068
g000000273_000000002	g000000273		hypothetical protein	50	5	72	72	hypothetical protein(62):major capsid protein(9):major capsid protein precursor(1)	NA(72)	1386	1425	1392.79	29	4	MZ417326_00170	NC_047948_00092	NC_047945_1_00006	NC_007021_00011	KY779848_00080	KX532239_00041	NC_022090_00018	NC_020877_00018	MZ643272_00013	AP019522_00087	NC_030933_00024	NC_019511_00149	MW363798_00121	MN091625_00009	OL741057_00140	MT787017_00127	KY794643_00009	KY794642_00009	NC_022920_1_00088	NC_022918_1_00097	NC_023573_00072	NC_019726_00032	KY794641_00010	MT554104_00096	NC_019448_00089	KY779849_00102	NC_025426_00215	MT786458_00217	LC574321_00012	MN304941_00207	MG557618_00010	MK250904_00032	MH159197_00036	MN045228_00092	MH107769_00092
g000000276_000000002	g000000276		hypothetical protein	50	5	72	72	hypothetical protein(72)	NA(72)	750	912	891.46	29	6	MZ417326_00172	NC_047948_00094	NC_047945_1_00008	NC_007021_00013	KY779848_00082	KX532239_00043	NC_022090_00020	NC_020877_00020	MZ643272_00015	AP019522_00089	NC_030933_00026	NC_019511_00147	MW363798_00119	MN091625_00007	OL741057_00138	MT787017_00125	KY794643_00011	KY794642_00011	NC_022920_1_00090	NC_022918_1_00099	NC_023573_00074	NC_019726_00030	KY794641_00012	MT554104_00098	NC_019448_00091	KY779849_00104	NC_025426_00217	MT786458_00215	LC574321_00014	MN304941_00205	MG557618_00012	MK250904_00034	MH159197_00038	MN045228_00094	MH107769_00094
g000000281_000000001	g000000281		hypothetical protein	40	5	72	72	hypothetical protein(72)	NA(72)	561	735	604.08	32	1	MZ417326_00019	NC_047948_00138	NC_047945_1_00052	NC_007021_00061	KY779848_00141	KX532239_00100	NC_022090_00073	NC_020877_00073	MZ643272_00067	AP019522_00138	NC_030933_00079	NC_019511_00094	MW363798_00063	MN091625_00151	OL741057_00092	MT787017_00077	KY794643_00058	KY794642_00059	NC_022920_1_00137	NC_022918_1_00146	NC_023573_00122	NC_019726_00204	KY794641_00057	MT554104_00143	NC_019448_00136	KY779849_00147	NC_025426_00039	MT786458_00168	LC574321_00059	MN304941_00159	MG557618_00057	MK250904_00079	MH159197_00083	MN045228_00138	MH107769_00139
g000000283_000000001	g000000283		hypothetical protein	40	5	72	72	hypothetical protein(63):sigma factor(9)	NA(72)	636	663	661.83	33	2	MZ417326_00030	NC_047948_00159	NC_047945_1_00076	NC_007021_00071	KY779848_00156	KX532239_00111	NC_022090_00084	NC_020877_00084	MZ643272_00076	AP019522_00151	NC_030933_00092	NC_019511_00083	MW363798_00052	MN091625_00135	OL741057_00082	MT787017_00069	KY794643_00066	KY794642_00067	NC_022920_1_00145	NC_022918_1_00154	NC_023573_00131	NC_019726_00194	KY794641_00065	MT554104_00153	NC_019448_00144	KY779849_00155	NC_025426_00048	MT786458_00160	LC574321_00067	MN304941_00151	MG557618_00065	MK250904_00087	MH159197_00091	MN045228_00148	MH107769_00149
g000000285_000000003	g000000285		hypothetical protein	60	5	72	72	hypothetical protein(63):resolvase(9)	NA(72)	600	609	608.88	48	1	MZ417326_00013	NC_047948_00133	NC_047945_1_00047	NC_007021_00052	KY779848_00132	KX532239_00091	NC_022090_00064	NC_020877_00064	MZ643272_00062	AP019522_00131	NC_030933_00072	NC_019511_00101	MW363798_00070	MN091625_00159	OL741057_00098	MT787017_00083	KY794643_00052	KY794642_00053	NC_022920_1_00131	NC_022918_1_00140	NC_023573_00116	NC_019726_00210	KY794641_00051	MT554104_00137	NC_019448_00130	KY779849_00141	NC_025426_00033	MT786458_00174	LC574321_00053	MN304941_00165	MG557618_00051	MK250904_00073	MH159197_00077	MN045228_00132	MH107769_00133
g000000298_000000003	g000000298		hypothetical protein	60	5	72	72	hypothetical protein(70):putative portal protein(2)	NA(72)	270	381	373.67	29	1	MZ417326_00166	NC_047948_00068	NC_047945_1_00193	NC_007021_00007	KY779848_00075	KX532239_00036	NC_022090_00012	NC_020877_00012	MZ643272_00006	AP019522_00080	NC_030933_00017	NC_019511_00154	MW363798_00127	MN091625_00013	OL741057_00144	MT787017_00131	KY794643_00005	KY794642_00005	NC_022920_1_00084	NC_022918_1_00093	NC_023573_00068	NC_019726_00036	KY794641_00006	MT554104_00092	NC_019448_00085	KY779849_00096	NC_025426_00210	MT786458_00221	LC574321_00008	MN304941_00211	MG557618_00006	MK250904_00028	MH159197_00032	MN045228_00088	MH107769_00088
g000000305	g000000305		gp67	30	5	72	72	gp67(71):hemolysin(1)	NA(72)	327	336	332.88	49	1	MZ417326_00154	NC_047948_00079	NC_047945_1_00205	NC_007021_00170	KY779848_00060	KX532239_00021	NC_022090_00179	NC_020877_00171	MZ643272_00181	AP019522_00067	NC_030933_00003	NC_019511_00168	MW363798_00140	MN091625_00028	OL741057_00153	MT787017_00141	KY794643_00203	KY794642_00208	NC_022920_1_00073	NC_022918_1_00082	NC_023573_00058	NC_019726_00047	KY794641_00215	MT554104_00083	NC_019448_00076	KY779849_00087	NC_025426_00199	MT786458_00009	LC574321_00219	MN304941_00221	MG557618_00217	MK250904_00018	MH159197_00022	MN045228_00077	MH107769_00078
g000000313_000000002	g000000313		hypothetical protein	50	5	72	73	hypothetical protein(73)	NA(73)	291	765	721.11	34	3	MZ417326_00042	NC_047948_00178	NC_047945_1_00095	NC_007021_00083	KY779848_00168	KX532239_00123	NC_022090_00096	NC_020877_00096	MZ643272_00088	AP019522_00163	NC_030933_00104	NC_019511_00071	MW363798_00040	MN091625_00121	OL741057_00069	MT787017_00056	KY794643_00079	KY794642_00080	NC_022920_1_00158	NC_022918_1_00167	NC_023573_00144	NC_019726_00181	KY794641_00078	MT554104_00166	NC_019448_00157	KY779849_00168	NC_025426_00061	MT786458_00147	LC574321_00080	MN304941_00138	MG557618_00078	MK250904_00100	MH159197_00104	MN045228_00161	MH107769_00162
g000000319_000000001	g000000319		hypothetical protein	40	5	72	73	hypothetical protein(73)	NA(73)	231	819	756.08	31	2	MZ417326_00038	NC_047948_00174	NC_047945_1_00091	NC_007021_00080	KY779848_00165	KX532239_00120	NC_022090_00093	NC_020877_00093	MZ643272_00085	AP019522_00160	NC_030933_00101	NC_019511_00074	MW363798_00043	MN091625_00124	OL741057_00072	MT787017_00059	KY794643_00076	KY794642_00077	NC_022920_1_00155	NC_022918_1_00164	NC_023573_00141	NC_019726_00184	KY794641_00075	MT554104_00163	NC_019448_00154	KY779849_00165	NC_025426_00058	MT786458_00150	LC574321_00077	MN304941_00141	MG557618_00075	MK250904_00097	MH159197_00101	MN045228_00158	MH107769_00159
g000000323_000000002	g000000323		hypothetical protein	50	5	72	72	hypothetical protein(72)	NA(72)	207	216	214.75	29	10	MZ417326_00176	NC_047948_00098	NC_047945_1_00012	NC_007021_00017	KY779848_00086	KX532239_00048	NC_022090_00024	NC_020877_00024	MZ643272_00020	AP019522_00093	NC_030933_00031	NC_019511_00142	MW363798_00114	MN091625_00003	OL741057_00134	MT787017_00121	KY794643_00015	KY794642_00015	NC_022920_1_00094	NC_022918_1_00103	NC_023573_00078	NC_019726_00026	KY794641_00016	MT554104_00102	NC_019448_00095	KY779849_00108	NC_025426_00221	MT786458_00211	LC574321_00018	MN304941_00201	MG557618_00016	MK250904_00038	MH159197_00042	MN045228_00098	MH107769_00098
g000000380_000000002	g000000380		hypothetical protein	50	5	72	72	hypothetical protein(63):integration host factor(9)	NA(72)	297	312	305.71	32	2	MZ417326_00020	NC_047948_00139	NC_047945_1_00053	NC_007021_00062	KY779848_00142	KX532239_00101	NC_022090_00074	NC_020877_00074	MZ643272_00068	AP019522_00139	NC_030933_00080	NC_019511_00093	MW363798_00062	MN091625_00150	OL741057_00091	MT787017_00076	KY794643_00059	KY794642_00060	NC_022920_1_00138	NC_022918_1_00147	NC_023573_00123	NC_019726_00203	KY794641_00058	MT554104_00144	NC_019448_00137	KY779849_00148	NC_025426_00040	MT786458_00167	LC574321_00060	MN304941_00158	MG557618_00058	MK250904_00080	MH159197_00084	MN045228_00139	MH107769_00140
g000000416_000000001	g000000416		hypothetical protein	40	5	72	72	hypothetical protein(61):helicase/primase(11)	NA(72)	1437	1446	1442.67	46	1	MZ417326_00002	NC_047948_00122	NC_047945_1_00036	NC_007021_00044	KY779848_00117	KX532239_00076	NC_022090_00052	NC_020877_00052	MZ643272_00048	AP019522_00122	NC_030933_00059	NC_019511_00114	MW363798_00086	MN091625_00168	OL741057_00106	MT787017_00091	KY794643_00044	KY794642_00044	NC_022920_1_00123	NC_022918_1_00132	NC_023573_00108	NC_019726_00218	KY794641_00043	MT554104_00129	NC_019448_00122	KY779849_00133	NC_025426_00023	MT786458_00183	LC574321_00044	MN304941_00174	MG557618_00042	MK250904_00064	MH159197_00068	MN045228_00124	MH107769_00124
g000000426_000000001	g000000426		hypothetical protein	40	5	72	72	hypothetical protein(72)	NA(72)	828	870	837.5	29	9	MZ417326_00175	NC_047948_00097	NC_047945_1_00011	NC_007021_00016	KY779848_00085	KX532239_00047	NC_022090_00023	NC_020877_00023	MZ643272_00019	AP019522_00092	NC_030933_00030	NC_019511_00143	MW363798_00115	MN091625_00004	OL741057_00135	MT787017_00122	KY794643_00014	KY794642_00014	NC_022920_1_00093	NC_022918_1_00102	NC_023573_00077	NC_019726_00027	KY794641_00015	MT554104_00101	NC_019448_00094	KY779849_00107	NC_025426_00220	MT786458_00212	LC574321_00017	MN304941_00202	MG557618_00015	MK250904_00037	MH159197_00041	MN045228_00097	MH107769_00097
g000000020	g000000020		hypothetical protein	30	11	71	73	hypothetical protein(67):tape measure protein(6)	NA(73)	732	3468	3111.82	55	1
g000000025_000000001	g000000025		hypothetical protein	40	5	71	71	hypothetical protein(70):nucleotide kinase(1)	NA(71)	252	471	262.69	62	1	MZ417326_00018
g000000040	g000000040		hypothetical protein	30	12	71	71	hypothetical protein(62):structural protein(9)	NA(71)	1050	1980	1904.83	54	7		NC_047948_00117	NC_047945_1_00031	NC_007021_00039	KY779848_00111	KX532239_00070	NC_022090_00046	NC_020877_00046	MZ643272_00042	AP019522_00116	NC_030933_00053	NC_019511_00120	MW363798_00092	MN091625_00173	OL741057_00111	MT787017_00096	KY794643_00039	KY794642_00039	NC_022920_1_00118	NC_022918_1_00127	NC_023573_00103	NC_019726_00004	KY794641_00038	MT554104_00124	NC_019448_00117	KY779849_00128	NC_025426_00017	MT786458_00188	LC574321_00039	MN304941_00179	MG557618_00037	MK250904_00059	MH159197_00063	MN045228_00119	MH107769_00119
g000000062_000000001	g000000062		hypothetical protein	40	5	71	73	hypothetical protein(55):structural protein(9):putative structural protein(6):virion structural protein(3)	NA(73)	1206	3585	2898.45	54	3		NC_047948_00113	NC_047945_1_00027	NC_007021_00035	KY779848_00107	KX532239_00066	NC_022090_00042	NC_020877_00042	MZ643272_00038	AP019522_00112	NC_030933_00049	NC_019511_00124	MW363798_00096	MN091625_00177	OL741057_00115	MT787017_00100	KY794643_00035	KY794642_00035	NC_022920_1_00114	NC_022918_1_00123	NC_023573_00099	NC_019726_00008	KY794641_00034	MT554104_00120	NC_019448_00113	KY779849_00124	NC_025426_00013	MT786458_00192	LC574321_00035	MN304941_00183	MG557618_00033	MK250904_00055	MH159197_00059	MN045228_00115	MH107769_00115
g000000064	g000000064		hypothetical protein	30	8	71	71	hypothetical protein(71)	NA(71)	387	708	691.14	59	1		NC_047948_00181	NC_047945_1_00098	NC_007021_00086	KY779848_00171	KX532239_00126	NC_022090_00099	NC_020877_00099	MZ643272_00091	AP019522_00166	NC_030933_00107	NC_019511_00068	MW363798_00037	MN091625_00116	OL741057_00066	MT787017_00053	KY794643_00082	KY794642_00083	NC_022920_1_00161	NC_022918_1_00170	NC_023573_00147	NC_019726_00178	KY794641_00081	MT554104_00169	NC_019448_00160	KY779849_00171	NC_025426_00064	MT786458_00144	LC574321_00083	MN304941_00135	MG557618_00081	MK250904_00103	MH159197_00107	MN045228_00164	MH107769_00165
g000000069_000000001	g000000069		hypothetical protein	40	9	71	71	hypothetical protein(71)	NA(71)	822	1278	1241.2	66	1		NC_047948_00154	NC_047945_1_00071	NC_007021_00067	KY779848_00150	KX532239_00106	NC_022090_00079	NC_020877_00079	MZ643272_00073	AP019522_00146	NC_030933_00087	NC_019511_00088	MW363798_00057	MN091625_00143	OL741057_00085	MT787017_00072	KY794643_00063	KY794642_00064	NC_022920_1_00142	NC_022918_1_00151	NC_023573_00127	NC_019726_00197	KY794641_00062	MT554104_00150	NC_019448_00141	KY779849_00152	NC_025426_00045	MT786458_00163	LC574321_00064	MN304941_00154	MG557618_00062	MK250904_00084	MH159197_00088	MN045228_00145	MH107769_00146
g000000074	g000000074		hypothetical protein	30	7	71	72	hypothetical protein(72)	NA(72)	321	771	746.67	65	1		NC_047948_00170	NC_047945_1_00087	NC_007021_00076	KY779848_00161	KX532239_00116	NC_022090_00089	NC_020877_00089	MZ643272_00081	AP019522_00156	NC_030933_00097	NC_019511_00078	MW363798_00047	MN091625_00129	OL741057_00077	MT787017_00064	KY794643_00071	KY794642_00072	NC_022920_1_00150	NC_022918_1_00159	NC_023573_00136	NC_019726_00189	KY794641_00070	MT554104_00158	NC_019448_00149	KY779849_00160	NC_025426_00053	MT786458_00155	LC574321_00072	MN304941_00146	MG557618_00070	MK250904_00092	MH159197_00096	MN045228_00153	MH107769_00154
g000000090	g000000090		putative receptor binding protein	30	11	71	71	putative receptor binding protein(71)	NA(71)	1329	1398	1375.31	54	9		NC_047948_00119	NC_047945_1_00033	NC_007021_00041	KY779848_00113	KX532239_00072	NC_022090_00048	NC_020877_00048	MZ643272_00044	AP019522_00118	NC_030933_00055	NC_019511_00118	MW363798_00090	MN091625_00171	OL741057_00109	MT787017_00094	KY794643_00041	KY794642_00041	NC_022920_1_00120	NC_022918_1_00129	NC_023573_00105	NC_019726_00002	KY794641_00040	MT554104_00126	NC_019448_00119	KY779849_00130	NC_025426_00019	MT786458_00186	LC574321_00041	MN304941_00177	MG557618_00039	MK250904_00061	MH159197_00065	MN045228_00121	MH107769_00121
g000000095	g000000095		hypothetical protein	30	12	71	71	hypothetical protein(69):tail fiber protein(2)	NA(71)	357	450	380.32	54	8		NC_047948_00118	NC_047945_1_00032	NC_007021_00040	KY779848_00112	KX532239_00071	NC_022090_00047	NC_020877_00047	MZ643272_00043	AP019522_00117	NC_030933_00054	NC_019511_00119	MW363798_00091	MN091625_00172	OL741057_00110	MT787017_00095	KY794643_00040	KY794642_00040	NC_022920_1_00119	NC_022918_1_00128	NC_023573_00104	NC_019726_00003	KY794641_00039	MT554104_00125	NC_019448_00118	KY779849_00129	NC_025426_00018	MT786458_00187	LC574321_00040	MN304941_00178	MG557618_00038	MK250904_00060	MH159197_00064	MN045228_00120	MH107769_00120
g000000097_000000001	g000000097		hypothetical protein	40	5	71	71	hypothetical protein(71)	NA(71)	378	447	416.66	63	1		NC_047948_00045	NC_047945_1_00170	NC_007021_00146	KY779848_00034	KX532239_00185	NC_022090_00154	NC_020877_00146	MZ643272_00157	AP019522_00044	NC_030933_00160	NC_019511_00004	MW363798_00165	MN091625_00058	OL741057_00183	MT787017_00166	KY794643_00178	KY794642_00182	NC_022920_1_00046	NC_022918_1_00054	NC_023573_00031	NC_019726_00074	KY794641_00189	MT554104_00057	NC_019448_00049	KY779849_00061	NC_025426_00171	MT786458_00035	LC574321_00193	MN304941_00025	MG557618_00191	MK250904_00212	MH159197_00216	MN045228_00052	MH107769_00052
g000000100	g000000100		hypothetical protein	30	7	71	71	hypothetical protein(63):membrane protein(8)	NA(71)	231	435	378.63	57	1	MZ417326_00156	NC_047948_00077	NC_047945_1_00203	NC_007021_00172	KY779848_00062	KX532239_00023	NC_022090_00181	NC_020877_00173	MZ643272_00183	AP019522_00069	NC_030933_00005	NC_019511_00166	MW363798_00138	MN091625_00026	OL741057_00151	MT787017_00139	KY794643_00205	KY794642_00210	NC_022920_1_00075	NC_022918_1_00084	NC_023573_00060	NC_019726_00045	KY794641_00217	MT554104_00085	NC_019448_00078	KY779849_00089	NC_025426_00201	MT786458_00007	LC574321_00221	MN304941_00219	MG557618_00219	MK250904_00020	MH159197_00024	MN045228_00079	MH107769_00080
g000000108_000000001	g000000108		hypothetical protein	40	5	71	71	hypothetical protein(71)	NA(71)	252	264	263.75	64	1		NC_047948_00057	NC_047945_1_00182	NC_007021_00150	KY779848_00038	KX532239_00001	NC_022090_00158	NC_020877_00150	MZ643272_00161	AP019522_00048	NC_030933_00164	NC_019511_00188	MW363798_00161	MN091625_00054	OL741057_00179	MT787017_00161	KY794643_00183	KY794642_00187	NC_022920_1_00051	NC_022918_1_00059	NC_023573_00036	NC_019726_00069	KY794641_00194	MT554104_00062	NC_019448_00054	KY779849_00066	NC_025426_00176	MT786458_00030	LC574321_00198	MN304941_00020	MG557618_00196	MK250904_00217	MH159197_00001	MN045228_00057	MH107769_00057
g000000112_000000002	g000000112		phi ETA orf 55-like protein	50	5	71	71	phi ETA orf 55-like protein(32):minor structural protein/ peptidase(20):hypothetical protein(19)	NA(71)	1503	1902	1887.8	55	3
g000000128	g000000128		hypothetical protein	30	8	71	71	hypothetical protein(71)	NA(71)	204	216	210.51	67	1		NC_047948_00080	NC_047945_1_00206	NC_007021_00169	KY779848_00059	KX532239_00020	NC_022090_00178	NC_020877_00170	MZ643272_00180	AP019522_00066	NC_030933_00002	NC_019511_00169	MW363798_00141	MN091625_00029	OL741057_00154	MT787017_00142	KY794643_00202	KY794642_00207	NC_022920_1_00072	NC_022918_1_00081	NC_023573_00057	NC_019726_00048	KY794641_00214	MT554104_00082	NC_019448_00075	KY779849_00086	NC_025426_00198	MT786458_00010	LC574321_00218	MN304941_00222	MG557618_00216	MK250904_00017	MH159197_00021	MN045228_00076	MH107769_00077
g000000137_000000001	g000000137		hypothetical protein	40	4	71	71	hypothetical protein(69):gp121(2)	NA(71)	396	459	449.37	56	1		NC_047948_00132	NC_047945_1_00046	NC_007021_00051	KY779848_00131	KX532239_00090	NC_022090_00063	NC_020877_00063	MZ643272_00061	AP019522_00130	NC_030933_00071	NC_019511_00102	MW363798_00071	MN091625_00160	OL741057_00099	MT787017_00084	KY794643_00051	KY794642_00052	NC_022920_1_00130	NC_022918_1_00139	NC_023573_00115	NC_019726_00211	KY794641_00050	MT554104_00136	NC_019448_00129	KY779849_00140	NC_025426_00032	MT786458_00175	LC574321_00052	MN304941_00166	MG557618_00050	MK250904_00072	MH159197_00076	MN045228_00131	MH107769_00132
g000000192	g000000192		phi ETA orf 54-like protein	30	5	71	71	phi ETA orf 54-like protein(32):tail protein(20):hypothetical protein(19)	NA(71)	915	948	942.76	55	2
g000000200_000000003	g000000200		hypothetical protein	60	5	71	81	hypothetical protein(67):DNA helicase(10):putative helicase with intein(4)	NA(81)	456	3015	1595.74	58	1		NC_047948_00120	NC_047945_1_00034	NC_007021_00042	KY779848_00114;KY779848_00115	KX532239_00073;KX532239_00074	NC_022090_00049;NC_022090_00050	NC_020877_00049;NC_020877_00050	MZ643272_00045;MZ643272_00046	AP019522_00119;AP019522_00120	NC_030933_00056;NC_030933_00057	NC_019511_00116;NC_019511_00117	MW363798_00088;MW363798_00089	MN091625_00170	OL741057_00108	MT787017_00093	KY794643_00042	KY794642_00042	NC_022920_1_00121	NC_022918_1_00130	NC_023573_00106	NC_019726_00001	KY794641_00041	MT554104_00127	NC_019448_00120	KY779849_00131	NC_025426_00020;NC_025426_00021	MT786458_00185	LC574321_00042	MN304941_00176	MG557618_00040	MK250904_00062	MH159197_00066	MN045228_00122	MH107769_00122
g000000223	g000000223		hypothetical protein	30	4	71	72	hypothetical protein(72)	NA(72)	192	642	633.0	60	1		NC_047948_00063	NC_047945_1_00188	NC_007021_00161	KY779848_00049	KX532239_00011	NC_022090_00167	NC_020877_00159	MZ643272_00171	AP019522_00058	NC_030933_00174	NC_019511_00178	MW363798_00149	MN091625_00043	OL741057_00169	MT787017_00151	KY794643_00192	KY794642_00196	NC_022920_1_00061	NC_022918_1_00070	NC_023573_00046	NC_019726_00059	KY794641_00203;KY794641_00204	MT554104_00072	NC_019448_00065	KY779849_00076	NC_025426_00186	MT786458_00020	LC574321_00208	MN304941_00010	MG557618_00206	MK250904_00007	MH159197_00011	MN045228_00067	MH107769_00067
g000000258_000000001	g000000258		hypothetical protein	40	6	71	71	hypothetical protein(71)	NA(71)	153	273	188.28	61	1	MZ417326_00150	NC_047948_00083	NC_047945_1_00209	NC_007021_00167	KY779848_00057	KX532239_00017	NC_022090_00173	NC_020877_00165	MZ643272_00177	AP019522_00064		NC_019511_00172	MW363798_00143	MN091625_00032	OL741057_00156	MT787017_00144	KY794643_00200	KY794642_00205	NC_022920_1_00070	NC_022918_1_00079	NC_023573_00054	NC_019726_00050	KY794641_00212	MT554104_00080	NC_019448_00073	KY779849_00084	NC_025426_00196	MT786458_00012	LC574321_00216	MN304941_00002	MG557618_00214	MK250904_00015	MH159197_00019	MN045228_00074	MH107769_00075
g000000263_000000002	g000000263		hypothetical protein	50	4	71	72	hypothetical protein(63):structural protein(9)	NA(72)	153	522	512.0	54	4		NC_047948_00114	NC_047945_1_00028	NC_007021_00036	KY779848_00108	KX532239_00067	NC_022090_00043	NC_020877_00043	MZ643272_00039	AP019522_00113	NC_030933_00050	NC_019511_00123	MW363798_00095	MN091625_00176	OL741057_00114	MT787017_00099	KY794643_00036	KY794642_00036	NC_022920_1_00115	NC_022918_1_00124	NC_023573_00100	NC_019726_00007	KY794641_00035	MT554104_00121	NC_019448_00114	KY779849_00125	NC_025426_00014	MT786458_00191	LC574321_00036	MN304941_00182	MG557618_00034	MK250904_00056	MH159197_00060	MN045228_00116	MH107769_00116
g000000266_000000001	g000000266		hypothetical protein	40	5	71	71	hypothetical protein(71)	NA(71)	159	171	160.99	54	6		NC_047948_00116	NC_047945_1_00030	NC_007021_00038	KY779848_00110	KX532239_00069	NC_022090_00045	NC_020877_00045	MZ643272_00041	AP019522_00115	NC_030933_00052	NC_019511_00121	MW363798_00093	MN091625_00174	OL741057_00112	MT787017_00097	KY794643_00038	KY794642_00038	NC_022920_1_00117	NC_022918_1_00126	NC_023573_00102	NC_019726_00005	KY794641_00037	MT554104_00123	NC_019448_00116	KY779849_00127	NC_025426_00016	MT786458_00189	LC574321_00038	MN304941_00180	MG557618_00036	MK250904_00058	MH159197_00062	MN045228_00118	MH107769_00118
g000000271_000000003	g000000271		hypothetical protein	60	4	71	73	hypothetical protein(64):tail protein(9)	NA(73)	972	3480	3364.27	54	5		NC_047948_00115	NC_047945_1_00029	NC_007021_00037	KY779848_00109	KX532239_00068	NC_022090_00044	NC_020877_00044	MZ643272_00040	AP019522_00114	NC_030933_00051	NC_019511_00122	MW363798_00094	MN091625_00175	OL741057_00113	MT787017_00098	KY794643_00037	KY794642_00037	NC_022920_1_00116	NC_022918_1_00125	NC_023573_00101	NC_019726_00006	KY794641_00036	MT554104_00122	NC_019448_00115	KY779849_00126	NC_025426_00015	MT786458_00190	LC574321_00037	MN304941_00181	MG557618_00035	MK250904_00057	MH159197_00061	MN045228_00117	MH107769_00117
g000000272	g000000272		hypothetical protein	30	5	71	72	hypothetical protein(63):Rep protein(9)	NA(72)	651	1614	1576.5	54	10		NC_047948_00121	NC_047945_1_00035	NC_007021_00043	KY779848_00116	KX532239_00075	NC_022090_00051	NC_020877_00051	MZ643272_00047	AP019522_00121	NC_030933_00058	NC_019511_00115	MW363798_00087	MN091625_00169	OL741057_00107	MT787017_00092	KY794643_00043	KY794642_00043	NC_022920_1_00122	NC_022918_1_00131	NC_023573_00107	NC_019726_00219	KY794641_00042	MT554104_00128	NC_019448_00121	KY779849_00132	NC_025426_00022	MT786458_00184	LC574321_00043	MN304941_00175	MG557618_00041	MK250904_00063	MH159197_00067	MN045228_00123	MH107769_00123
g000000275_000000003	g000000275		hypothetical protein	60	4	71	72	hypothetical protein(63):tail protein(9)	NA(72)	267	1047	1032.42	54	2		NC_047948_00112	NC_047945_1_00026	NC_007021_00034	KY779848_00106	KX532239_00065	NC_022090_00041	NC_020877_00041	MZ643272_00037	AP019522_00111	NC_030933_00048	NC_019511_00125	MW363798_00097	MN091625_00178	OL741057_00116	MT787017_00101	KY794643_00034	KY794642_00034	NC_022920_1_00113	NC_022918_1_00122	NC_023573_00098	NC_019726_00009	KY794641_00033	MT554104_00119	NC_019448_00112	KY779849_00123	NC_025426_00012	MT786458_00193	LC574321_00034	MN304941_00184	MG557618_00032	MK250904_00054	MH159197_00058	MN045228_00114	MH107769_00114
g000000282_000000003	g000000282		hypothetical protein	60	4	71	71	hypothetical protein(62):baseplate protein(9)	NA(71)	699	705	704.83	54	1		NC_047948_00111	NC_047945_1_00025	NC_007021_00033	KY779848_00105	KX532239_00064	NC_022090_00040	NC_020877_00040	MZ643272_00036	AP019522_00110	NC_030933_00047	NC_019511_00126	MW363798_00098	MN091625_00179	OL741057_00117	MT787017_00102	KY794643_00033	KY794642_00033	NC_022920_1_00112	NC_022918_1_00121	NC_023573_00097	NC_019726_00010	KY794641_00032	MT554104_00118	NC_019448_00111	KY779849_00122	NC_025426_00011	MT786458_00194	LC574321_00033	MN304941_00185	MG557618_00031	MK250904_00053	MH159197_00057	MN045228_00113	MH107769_00113
g000000019_000000001	g000000019		hypothetical protein	40	16	70	97	hypothetical protein(97)	NA(97)	156	723	310.36	71	1	MZ417326_00104	NC_047948_00007	NC_047945_1_00144	NC_007021_00124;NC_007021_00127	KY779848_00020	KX532239_00172	NC_022090_00141	NC_020877_00133	MZ643272_00140;MZ643272_00144	AP019522_00030	NC_030933_00146	NC_019511_00018			OL741057_00207	MT787017_00189	KY794643_00157	KY794642_00159	NC_022920_1_00021	NC_022918_1_00027	NC_023573_00005	NC_019726_00101	KY794641_00163	MT554104_00028	NC_019448_00018	KY779849_00029	NC_025426_00142	MT786458_00064	LC574321_00164	MN304941_00054	MG557618_00162	MK250904_00183	MH159197_00187	MN045228_00023;MN045228_00024	MH107769_00026
g000000027_000000001	g000000027	isaA	hypothetical protein	40	13	70	131	hypothetical protein(121):immunodominant antigen a(5):putative transglycosylase IsaA(3):immunodominant staphylococcal antigen A precursor(2)	NA(128):isaA(3)	174	732	423.44	70	1	MZ417326_00121	NC_047948_00043;NC_047948_00088	NC_047945_1_00002;NC_047945_1_00168	NC_007021_00157										MN091625_00040	OL741057_00165;OL741057_00192	MT787017_00148;MT787017_00175	KY794643_00169;KY794643_00195	KY794642_00173;KY794642_00199	NC_022920_1_00037;NC_022920_1_00064	NC_022918_1_00045;NC_022918_1_00073	NC_023573_00022;NC_023573_00049	NC_019726_00055;NC_019726_00083	KY794641_00180;KY794641_00207	MT554104_00048;MT554104_00075	NC_019448_00040;NC_019448_00068	KY779849_00052;KY779849_00079	NC_025426_00162;NC_025426_00189;NC_025426_00190	MT786458_00017;MT786458_00044	LC574321_00184;LC574321_00211	MN304941_00007;MN304941_00034	MG557618_00182;MG557618_00209	MK250904_00010;MK250904_00203	MH159197_00014;MH159197_00207	MN045228_00043;MN045228_00070	MH107769_00043;MH107769_00070
g000000088	g000000088		putative ribonucleotide reductase minor subunit	30	11	70	71	putative ribonucleotide reductase minor subunit(61):putative ribonucleotide reductase(6):hypothetical protein(3):ribonucleotide reductase of class Ib subunit beta(1)	NA(71)	132	1074	1034.03	69	1	MZ417326_00016	NC_047948_00136	NC_047945_1_00050	NC_007021_00058										MN091625_00154;MN091625_00156	OL741057_00095	MT787017_00080	KY794643_00055	KY794642_00056	NC_022920_1_00134	NC_022918_1_00143	NC_023573_00119	NC_019726_00207	KY794641_00054	MT554104_00140	NC_019448_00133	KY779849_00144	NC_025426_00036	MT786458_00171	LC574321_00056	MN304941_00162	MG557618_00054	MK250904_00076	MH159197_00080	MN045228_00135	MH107769_00136
g000000105_000000001	g000000105		hypothetical protein	40	9	70	75	hypothetical protein(67):ribonucleotide-diphosphate reductase subunit alpha(6):putative ribonucleotide diphosphate reductase alpha subunit(1):NrdE(1)	NA(75)	246	2202	1978.44	69	2	MZ417326_00015	NC_047948_00135	NC_047945_1_00049	NC_007021_00054;NC_007021_00055;NC_007021_00057										MN091625_00157	OL741057_00096	MT787017_00081	KY794643_00054	KY794642_00055	NC_022920_1_00133	NC_022918_1_00142	NC_023573_00118	NC_019726_00208	KY794641_00053	MT554104_00139	NC_019448_00132	KY779849_00143	NC_025426_00035	MT786458_00172	LC574321_00055	MN304941_00163	MG557618_00053	MK250904_00075	MH159197_00079	MN045228_00134	MH107769_00135
g000000244_000000001	g000000244		hypothetical protein	40	4	70	70	hypothetical protein(61):structural protein(9)	NA(70)	384	852	793.97	68	1		NC_047948_00109	NC_047945_1_00023	NC_007021_00031	KY779848_00103	KX532239_00062	NC_022090_00038	NC_020877_00038	MZ643272_00034	AP019522_00108	NC_030933_00045	NC_019511_00128	MW363798_00100	MN091625_00181	OL741057_00119	MT787017_00104	KY794643_00031	KY794642_00031	NC_022920_1_00110	NC_022918_1_00119	NC_023573_00095	NC_019726_00012	KY794641_00030	MT554104_00116	NC_019448_00109	KY779849_00120	NC_025426_00008	MT786458_00196	LC574321_00031	MN304941_00187	MG557618_00029	MK250904_00051	MH159197_00055	MN045228_00111	MH107769_00111
g000000265_000000001	g000000265		hypothetical protein	40	5	70	71	hypothetical protein(60):structural protein(11)	NA(71)	186	534	517.77	68	2		NC_047948_00110	NC_047945_1_00024	NC_007021_00032	KY779848_00104	KX532239_00063	NC_022090_00039	NC_020877_00039	MZ643272_00035	AP019522_00109	NC_030933_00046	NC_019511_00127	MW363798_00099	MN091625_00180	OL741057_00118	MT787017_00103	KY794643_00032	KY794642_00032	NC_022920_1_00111	NC_022918_1_00120	NC_023573_00096	NC_019726_00011	KY794641_00031	MT554104_00117	NC_019448_00110	KY779849_00121	NC_025426_00009;NC_025426_00010	MT786458_00195	LC574321_00032	MN304941_00186	MG557618_00030	MK250904_00052	MH159197_00056	MN045228_00112	MH107769_00112
g000000034_000000001	g000000034		hypothetical protein	40	10	69	69	hypothetical protein(69)	NA(69)	327	1284	1130.83	73	1				NC_007021_00005	KY779848_00073	KX532239_00034	NC_022090_00010	NC_020877_00010	MZ643272_00004	AP019522_00078	NC_030933_00015	NC_019511_00156	MW363798_00129	MN091625_00015	OL741057_00145	MT787017_00133	KY794643_00004	KY794642_00004	NC_022920_1_00082	NC_022918_1_00091	NC_023573_00066	NC_019726_00038	KY794641_00004	MT554104_00091	NC_019448_00084	KY779849_00095	NC_025426_00208	MT786458_00223	LC574321_00006	MN304941_00213	MG557618_00004	MK250904_00026	MH159197_00030	MN045228_00086	MH107769_00086
g000000087_000000001	g000000087		hypothetical protein	40	4	69	70	hypothetical protein(70)	NA(70)	228	831	802.37	77	1				NC_007021_00003	KY779848_00071	KX532239_00032	NC_022090_00007	NC_020877_00007	MZ643272_00002	AP019522_00075	NC_030933_00013	NC_019511_00158	MW363798_00131	MN091625_00018	OL741057_00147	MT787017_00135	KY794643_00002	KY794642_00002	NC_022920_1_00079	NC_022918_1_00088	NC_023573_00064	NC_019726_00041	KY794641_00002	MT554104_00089	NC_019448_00082	KY779849_00093	NC_025426_00206	MT786458_00001	LC574321_00004	MN304941_00215	MG557618_00002	MK250904_00024	MH159197_00028	MN045228_00083	MH107769_00084
g000000122	g000000122		hypothetical protein	30	7	69	69	hypothetical protein(69)	NA(69)	216	342	326.57	74	1				NC_007021_00145	KY779848_00033	KX532239_00184	NC_022090_00153	NC_020877_00145	MZ643272_00156	AP019522_00043	NC_030933_00159	NC_019511_00005	MW363798_00166	MN091625_00059	OL741057_00184	MT787017_00167	KY794643_00177	KY794642_00181	NC_022920_1_00045	NC_022918_1_00053	NC_023573_00030	NC_019726_00075	KY794641_00188	MT554104_00056	NC_019448_00048	KY779849_00060	NC_025426_00170	MT786458_00036	LC574321_00192	MN304941_00026	MG557618_00190	MK250904_00211	MH159197_00215	MN045228_00051	MH107769_00051
g000000175_000000001	g000000175		hypothetical protein	40	3	69	69	hypothetical protein(69)	NA(69)	201	279	258.74	72	1				NC_007021_00075	KY779848_00160	KX532239_00115	NC_022090_00088	NC_020877_00088	MZ643272_00080	AP019522_00155	NC_030933_00096	NC_019511_00079	MW363798_00048	MN091625_00130	OL741057_00078	MT787017_00065	KY794643_00070	KY794642_00071	NC_022920_1_00149	NC_022918_1_00158	NC_023573_00135	NC_019726_00190	KY794641_00069	MT554104_00157	NC_019448_00148	KY779849_00159	NC_025426_00052	MT786458_00156	LC574321_00071	MN304941_00147	MG557618_00069	MK250904_00091	MH159197_00095	MN045228_00152	MH107769_00153
g000000178	g000000178		hypothetical protein	30	5	69	69	hypothetical protein(69)	NA(69)	195	228	226.7	80	1	MZ417326_00145			NC_007021_00163	KY779848_00051	KX532239_00013	NC_022090_00169	NC_020877_00161	MZ643272_00173	AP019522_00060	NC_030933_00176	NC_019511_00176	MW363798_00147	MN091625_00041	OL741057_00167	MT787017_00149	KY794643_00194	KY794642_00198	NC_022920_1_00063	NC_022918_1_00072	NC_023573_00048	NC_019726_00057	KY794641_00206	MT554104_00074	NC_019448_00067	KY779849_00078	NC_025426_00188	MT786458_00018	LC574321_00210	MN304941_00008	MG557618_00208	MK250904_00009	MH159197_00013	MN045228_00069	MH107769_00069
g000000197	g000000197		hypothetical protein	30	3	69	69	hypothetical protein(69)	NA(69)	588	864	858.0	75	1				NC_007021_00082	KY779848_00167	KX532239_00122	NC_022090_00095	NC_020877_00095	MZ643272_00087	AP019522_00162	NC_030933_00103	NC_019511_00072	MW363798_00041	MN091625_00122	OL741057_00070	MT787017_00057	KY794643_00078	KY794642_00079	NC_022920_1_00157	NC_022918_1_00166	NC_023573_00143	NC_019726_00182	KY794641_00077	MT554104_00165	NC_019448_00156	KY779849_00167	NC_025426_00060	MT786458_00148	LC574321_00079	MN304941_00139	MG557618_00077	MK250904_00099	MH159197_00103	MN045228_00160	MH107769_00161
g000000213_000000002	g000000213		virion component	50	8	69	69	virion component(69)	NA(69)	306	312	311.52	78	1				NC_007021_00024	KY779848_00093	KX532239_00053	NC_022090_00029	NC_020877_00029	MZ643272_00025	AP019522_00099	NC_030933_00036	NC_019511_00137	MW363798_00109	MN091625_00188	OL741057_00126	MT787017_00113	KY794643_00024	KY794642_00024	NC_022920_1_00101	NC_022918_1_00110	NC_023573_00086	NC_019726_00019	KY794641_00023	MT554104_00109	NC_019448_00102	KY779849_00113	NC_025426_00228	MT786458_00203	LC574321_00024	MN304941_00194	MG557618_00022	MK250904_00044	MH159197_00048	MN045228_00104	MH107769_00104
g000000216_000000002	g000000216		hypothetical protein	50	3	69	69	hypothetical protein(69)	NA(69)	279	282	279.39	76	1				NC_007021_00173	KY779848_00063	KX532239_00024	NC_022090_00182	NC_020877_00174	MZ643272_00184	AP019522_00070	NC_030933_00006	NC_019511_00165	MW363798_00137	MN091625_00025	OL741057_00150	MT787017_00138	KY794643_00206	KY794642_00211	NC_022920_1_00076	NC_022918_1_00085	NC_023573_00061	NC_019726_00044	KY794641_00218	MT554104_00086	NC_019448_00079	KY779849_00090	NC_025426_00202	MT786458_00006	LC574321_00222	MN304941_00218	MG557618_00220	MK250904_00021	MH159197_00025	MN045228_00080	MH107769_00081
g000000378_000000001	g000000378		hypothetical protein	40	3	69	69	hypothetical protein(69)	NA(69)	309	339	334.65	79	1				NC_007021_00050	KY779848_00130	KX532239_00089	NC_022090_00062	NC_020877_00062	MZ643272_00060	AP019522_00129	NC_030933_00070	NC_019511_00103	MW363798_00072	MN091625_00161	OL741057_00100	MT787017_00085	KY794643_00050	KY794642_00051	NC_022920_1_00129	NC_022918_1_00138	NC_023573_00114	NC_019726_00212	KY794641_00049	MT554104_00135	NC_019448_00128	KY779849_00139	NC_025426_00031	MT786458_00176	LC574321_00051	MN304941_00167	MG557618_00049	MK250904_00071	MH159197_00075	MN045228_00130	MH107769_00131
g000000035	g000000035		hypothetical protein	30	10	68	69	hypothetical protein(69)	NA(69)	267	567	539.22	87	1				NC_007021_00131	KY779848_00028	KX532239_00177	NC_022090_00146	NC_020877_00138	MZ643272_00148	AP019522_00035	NC_030933_00151	NC_019511_00013	MW363798_00174	MN091625_00069		MT787017_00182	KY794643_00163	KY794642_00167	NC_022920_1_00030	NC_022918_1_00038	NC_023573_00015	NC_019726_00090	KY794641_00173	MT554104_00041	NC_019448_00033	KY779849_00044;KY779849_00045	NC_025426_00155	MT786458_00051	LC574321_00177	MN304941_00041	MG557618_00175	MK250904_00196	MH159197_00200	MN045228_00036	MH107769_00036
g000000051	g000000051		hypothetical protein	30	10	68	68	hypothetical protein(68)	NA(68)	450	522	457.19	88	1	MZ417326_00041			NC_007021_00023	KY779848_00092	KX532239_00052	NC_022090_00028	NC_020877_00028	MZ643272_00024	AP019522_00098	NC_030933_00035	NC_019511_00138	MW363798_00110	MN091625_00190	OL741057_00129	MT787017_00116	KY794643_00020	KY794642_00020			NC_023573_00084	NC_019726_00021	KY794641_00020	MT554104_00107	NC_019448_00100	KY779849_00112	NC_025426_00226	MT786458_00207	LC574321_00022	MN304941_00196	MG557618_00020	MK250904_00042	MH159197_00046	MN045228_00102	MH107769_00102
g000000104_000000001	g000000104		hypothetical protein	40	4	68	68	hypothetical protein(67):transcriptional regulator(1)	NA(68)	159	363	163.28	81	2
g000000124_000000001	g000000124		hypothetical protein	40	4	68	68	hypothetical protein(68)	NA(68)	243	252	244.19	85	1					KY779848_00173	KX532239_00128	NC_022090_00101	NC_020877_00101	MZ643272_00093	AP019522_00168	NC_030933_00109	NC_019511_00066	MW363798_00035	MN091625_00114	OL741057_00064	MT787017_00051	KY794643_00084	KY794642_00085	NC_022920_1_00163	NC_022918_1_00172	NC_023573_00149	NC_019726_00176	KY794641_00083	MT554104_00171	NC_019448_00162	KY779849_00173	NC_025426_00066	MT786458_00142	LC574321_00085	MN304941_00133	MG557618_00083	MK250904_00105	MH159197_00109	MN045228_00166	MH107769_00167
g000000141_000000001	g000000141		hypothetical protein	40	8	68	68	hypothetical protein(68)	NA(68)	267	399	364.01	86	1	MZ417326_00007	NC_047948_00127	NC_047945_1_00041	NC_007021_00046	KY779848_00124	KX532239_00083	NC_022090_00058	NC_020877_00058	MZ643272_00056	AP019522_00125	NC_030933_00066	NC_019511_00107	MW363798_00078	MN091625_00165					NC_022920_1_00125	NC_022918_1_00134	NC_023573_00110	NC_019726_00216	KY794641_00045	MT554104_00131	NC_019448_00124	KY779849_00135	NC_025426_00026	MT786458_00180	LC574321_00047	MN304941_00171	MG557618_00045	MK250904_00067	MH159197_00071	MN045228_00126	MH107769_00127
g000000210_000000001	g000000210		hypothetical protein	40	2	68	68	hypothetical protein(68)	NA(68)	327	330	329.6	83	1					KY779848_00139	KX532239_00098	NC_022090_00071	NC_020877_00071	MZ643272_00065	AP019522_00136	NC_030933_00077	NC_019511_00096	MW363798_00065	MN091625_00153	OL741057_00094	MT787017_00079	KY794643_00056	KY794642_00057	NC_022920_1_00135	NC_022918_1_00144	NC_023573_00120	NC_019726_00206	KY794641_00055	MT554104_00141	NC_019448_00134	KY779849_00145	NC_025426_00037	MT786458_00170	LC574321_00057	MN304941_00161	MG557618_00055	MK250904_00077	MH159197_00081	MN045228_00136	MH107769_00137
g000000248_000000002	g000000248		membrane protein	50	6	68	68	membrane protein(67):hypothetical protein(1)	NA(68)	321	333	327.62	84	1		NC_047948_00078	NC_047945_1_00204	NC_007021_00171	KY779848_00061	KX532239_00022	NC_022090_00180	NC_020877_00172	MZ643272_00182	AP019522_00068	NC_030933_00004	NC_019511_00167	MW363798_00139	MN091625_00027	OL741057_00152	MT787017_00140	KY794643_00204	KY794642_00209	NC_022920_1_00074	NC_022918_1_00083	NC_023573_00059	NC_019726_00046	KY794641_00216	MT554104_00084	NC_019448_00077	KY779849_00088	NC_025426_00200	MT786458_00008	LC574321_00220	MN304941_00220	MG557618_00218	MK250904_00019	MH159197_00023	MN045228_00078	MH107769_00079
g000000262_000000001	g000000262		hypothetical protein	40	4	68	68	hypothetical protein(68)	NA(68)	186	189	188.6	82	2					KY779848_00035	KX532239_00186	NC_022090_00155	NC_020877_00147	MZ643272_00158	AP019522_00045	NC_030933_00161	NC_019511_00003	MW363798_00164	MN091625_00056	OL741057_00181	MT787017_00164	KY794643_00180	KY794642_00184	NC_022920_1_00048	NC_022918_1_00056	NC_023573_00033	NC_019726_00072	KY794641_00191	MT554104_00059	NC_019448_00051	KY779849_00063	NC_025426_00173	MT786458_00033	LC574321_00195	MN304941_00023	MG557618_00193	MK250904_00214	MH159197_00218	MN045228_00054	MH107769_00054
g000000268_000000004	g000000268		hypothetical protein	70	7	68	68	hypothetical protein(68)	NA(68)	162	162	162.0	82	1					KY779848_00036	KX532239_00187	NC_022090_00156	NC_020877_00148	MZ643272_00159	AP019522_00046	NC_030933_00162	NC_019511_00002	MW363798_00163	MN091625_00055	OL741057_00180	MT787017_00163	KY794643_00181	KY794642_00185	NC_022920_1_00049	NC_022918_1_00057	NC_023573_00034	NC_019726_00071	KY794641_00192	MT554104_00060	NC_019448_00052	KY779849_00064	NC_025426_00174	MT786458_00032	LC574321_00196	MN304941_00022	MG557618_00194	MK250904_00215	MH159197_00219	MN045228_00055	MH107769_00055
g000000278_000000001	g000000278		hypothetical protein	40	4	68	68	hypothetical protein(68)	NA(68)	774	786	779.07	81	1
g000000052_000000006	g000000052		phi ETA orf 25-like protein	90	2	67	68	phi ETA orf 25-like protein(52):hypothetical protein(16)	NA(68)	156	405	396.4	91	1
g000000082	g000000082		hypothetical protein	30	7	67	80	hypothetical protein(80)	NA(80)	156	348	309.98	93	1					KY779848_00176	KX532239_00131	NC_022090_00104	NC_020877_00104	MZ643272_00096	AP019522_00171	NC_030933_00112	NC_019511_00063	MW363798_00032	MN091625_00104	OL741057_00054	MT787017_00041	KY794643_00095	KY794642_00096	NC_022920_1_00174;NC_022920_1_00203	NC_022918_1_00183	NC_023573_00160	NC_019726_00131;NC_019726_00165	KY794641_00094	MT554104_00182;MT554104_00218	NC_019448_00173;NC_019448_00207	KY779849_00184;KY779849_00218	NC_025426_00077	MT786458_00096;MT786458_00131	LC574321_00096;LC574321_00130	MN304941_00088;MN304941_00122	MG557618_00094;MG557618_00128	MK250904_00116;MK250904_00150	MH159197_00120;MH159197_00154	MN045228_00177;MN045228_00211	MH107769_00178;MH107769_00213
g000000093	g000000093		virion component	30	11	67	67	virion component(60):hypothetical protein(7)	NA(67)	516	711	615.72	94	1				NC_007021_00158	KY779848_00045	KX532239_00007			MZ643272_00167	AP019522_00054	NC_030933_00170	NC_019511_00182	MW363798_00154	MN091625_00046	OL741057_00172	MT787017_00154	KY794643_00189	KY794642_00193	NC_022920_1_00058	NC_022918_1_00067	NC_023573_00043	NC_019726_00062	KY794641_00200	MT554104_00069	NC_019448_00062	KY779849_00073	NC_025426_00183	MT786458_00023	LC574321_00205	MN304941_00013	MG557618_00203	MK250904_00004	MH159197_00008	MN045228_00064	MH107769_00064
g000000123	g000000123		hypothetical protein	30	7	67	67	hypothetical protein(67)	NA(67)	135	297	293.15	89	1					KY779848_00175	KX532239_00130	NC_022090_00103	NC_020877_00103	MZ643272_00095	AP019522_00170	NC_030933_00111	NC_019511_00064	MW363798_00033	MN091625_00107	OL741057_00057	MT787017_00044	KY794643_00092	KY794642_00093	NC_022920_1_00171	NC_022918_1_00180	NC_023573_00157	NC_019726_00168	KY794641_00091	MT554104_00179	NC_019448_00170	KY779849_00181	NC_025426_00074	MT786458_00134	LC574321_00093	MN304941_00125	MG557618_00091	MK250904_00113	MH159197_00117	MN045228_00174	MH107769_00175
g000000131	g000000131		hypothetical protein	30	8	67	67	hypothetical protein(67)	NA(67)	1032	2052	2020.97	90	1	MZ417326_00050				KY779848_00037	KX532239_00188	NC_022090_00157	NC_020877_00149	MZ643272_00160	AP019522_00047	NC_030933_00163	NC_019511_00001	MW363798_00162			MT787017_00162	KY794643_00182	KY794642_00186	NC_022920_1_00050	NC_022918_1_00058	NC_023573_00035	NC_019726_00070	KY794641_00193	MT554104_00061	NC_019448_00053	KY779849_00065	NC_025426_00175	MT786458_00031	LC574321_00197	MN304941_00021	MG557618_00195	MK250904_00216	MH159197_00220	MN045228_00056	MH107769_00056
g000000249_000000002	g000000249		putative peptidoglycan-binding protein	50	7	67	67	putative peptidoglycan-binding protein(57):LysM domain-containing protein(9):hypothetical protein(1)	NA(67)	174	318	176.24	92	1	MZ417326_00132			NC_007021_00151	KY779848_00039	KX532239_00002	NC_022090_00159	NC_020877_00151	MZ643272_00162	AP019522_00049	NC_030933_00165	NC_019511_00187	MW363798_00160	MN091625_00053	OL741057_00178	MT787017_00160	KY794643_00184	KY794642_00188	NC_022920_1_00052	NC_022918_1_00060	NC_023573_00037	NC_019726_00068	KY794641_00195	MT554104_00063	NC_019448_00055	KY779849_00067	NC_025426_00177	MT786458_00029	LC574321_00199	MN304941_00019	MG557618_00197	MK250904_00218	MH159197_00002	MN045228_00058	MH107769_00058
g000000309_000000001	g000000309		hypothetical protein	40	5	67	67	hypothetical protein(67)	NA(67)	306	318	307.39	89	2				NC_007021_00141	KY779848_00177	KX532239_00132	NC_022090_00105	NC_020877_00105	MZ643272_00097	AP019522_00172	NC_030933_00113	NC_019511_00062	MW363798_00031	MN091625_00103	OL741057_00052	MT787017_00039	KY794643_00097	KY794642_00098	NC_022920_1_00176		NC_023573_00162	NC_019726_00163	KY794641_00096	MT554104_00184	NC_019448_00175	KY779849_00186	NC_025426_00079	MT786458_00129	LC574321_00098	MN304941_00120	MG557618_00096	MK250904_00118	MH159197_00122	MN045228_00179	MH107769_00180
g000000103	g000000103		hypothetical protein	30	10	66	66	hypothetical protein(64):MazG-like pyrophosphatase(2)	NA(66)	384	711	398.68	95	1		NC_047948_00048	NC_047945_1_00173												OL741057_00193	MT787017_00178	KY794643_00168	KY794642_00172	NC_022920_1_00036	NC_022918_1_00044	NC_023573_00021	NC_019726_00084	KY794641_00179	MT554104_00047	NC_019448_00039	KY779849_00051	NC_025426_00161	MT786458_00045	LC574321_00183	MN304941_00035	MG557618_00181	MK250904_00202	MH159197_00206	MN045228_00042	MH107769_00042
g000000111_000000002	g000000111	treN	TreN	50	11	66	84	TreN(81):TreN-like membrane protein(3)	treN(81):NA(3)	147	159	157.43	97	1	MZ417326_00096				KY779848_00014;KY779848_00017	KX532239_00166		NC_020877_00128	MZ643272_00134	AP019522_00024	NC_030933_00139	NC_019511_00026	MW363798_00005;MW363798_00183	MN091625_00074	OL741057_00009	MT787017_00198	KY794643_00142	KY794642_00144		NC_022918_1_00013	NC_023573_00206	NC_019726_00115	KY794641_00149	MT554104_00014;MT554104_00240	NC_019448_00005	KY779849_00016	NC_025426_00129	MT786458_00077	LC574321_00151	MN304941_00067	MG557618_00149	MK250904_00170	MH159197_00174	MN045228_00013	MH107769_00013;MH107769_00233
g000000168	g000000168		hypothetical protein	30	8	66	66	hypothetical protein(66)	NA(66)	285	378	337.77	96	1	MZ417326_00165	NC_047948_00069	NC_047945_1_00194	NC_007021_00006	KY779848_00074	KX532239_00035	NC_022090_00011	NC_020877_00011	MZ643272_00005	AP019522_00079	NC_030933_00016	NC_019511_00155	MW363798_00128	MN091625_00014		MT787017_00132			NC_022920_1_00083	NC_022918_1_00092	NC_023573_00067	NC_019726_00037	KY794641_00005				NC_025426_00209	MT786458_00222	LC574321_00007	MN304941_00212	MG557618_00005	MK250904_00027	MH159197_00031	MN045228_00087	MH107769_00087
g000000028	g000000028		hypothetical protein	30	16	65	65	hypothetical protein(34):dUTPase(25):dUTP pyrophosphatase(4):putative dUTP pyrophosphatase(2)	NA(65)	423	807	522.65	98	1	MZ417326_00127			NC_007021_00147										MN091625_00057	OL741057_00182
g000000451_000000001	g000000451		hypothetical protein	40	2	65	65	hypothetical protein(56):ArpR DNA-binding protein(9)	NA(65)	303	786	369.88	99	1					KY779848_00029	KX532239_00181	NC_022090_00150	NC_020877_00142	MZ643272_00152	AP019522_00039	NC_030933_00155	NC_019511_00009	MW363798_00170				KY794643_00179	KY794642_00183	NC_022920_1_00047	NC_022918_1_00055	NC_023573_00032	NC_019726_00073	KY794641_00190	MT554104_00058	NC_019448_00050	KY779849_00062	NC_025426_00172	MT786458_00034	LC574321_00194	MN304941_00024	MG557618_00192	MK250904_00213	MH159197_00217	MN045228_00053	MH107769_00053
g000000140	g000000140		hypothetical protein	30	6	64	65	hypothetical protein(63):gp9(2)	NA(65)	279	405	401.08	100	1
g000000167_000000005	g000000167		phi ETA orf 63-like protein	80	2	64	64	phi ETA orf 63-like protein(62):hypothetical protein(2)	NA(64)	396	396	396.0	102	1
g000000242	g000000242		hypothetical protein	30	5	64	64	hypothetical protein(63):ribonucleotide reductase stimulatory protein(1)	NA(64)	357	420	393.8	101	1	MZ417326_00014	NC_047948_00134	NC_047945_1_00048	NC_007021_00053										MN091625_00158	OL741057_00097	MT787017_00082	KY794643_00053	KY794642_00054	NC_022920_1_00132	NC_022918_1_00141	NC_023573_00117	NC_019726_00209	KY794641_00052	MT554104_00138	NC_019448_00131	KY779849_00142	NC_025426_00034	MT786458_00173	LC574321_00054	MN304941_00164	MG557618_00052	MK250904_00074	MH159197_00078	MN045228_00133	MH107769_00134
g000000071	g000000071		hypothetical protein	30	7	63	63	hypothetical protein(63)	NA(63)	423	501	479.9	104	1		NC_047948_00089	NC_047945_1_00003	NC_007021_00143										MN091625_00066	OL741057_00191	MT787017_00174	KY794643_00170	KY794642_00174	NC_022920_1_00038	NC_022918_1_00046	NC_023573_00023	NC_019726_00082	KY794641_00181	MT554104_00049	NC_019448_00041	KY779849_00053	NC_025426_00163	MT786458_00043	LC574321_00185	MN304941_00033	MG557618_00183	MK250904_00204	MH159197_00208	MN045228_00044	MH107769_00044
g000000430	g000000430		hypothetical protein	30	3	63	63	hypothetical protein(43):protease(20)	NA(63)	744	825	765.29	103	1
g000000057_000000004	g000000057		putative protein phosphatase	70	8	61	61	putative protein phosphatase(42):serine threonine protein phosphatase(13):serine/threonine protein phosphatase(6)	NA(61)	702	711	707.11	106	1		NC_047948_00016	NC_047945_1_00149	NC_007021_00129											OL741057_00199	MT787017_00183	KY794643_00162	KY794642_00165	NC_022920_1_00029	NC_022918_1_00036	NC_023573_00013	NC_019726_00092	KY794641_00172	MT554104_00040	NC_019448_00031	KY779849_00042	NC_025426_00154	MT786458_00052	LC574321_00176	MN304941_00042	MG557618_00174	MK250904_00194	MH159197_00198	MN045228_00034	MH107769_00035
g000000179_000000004	g000000179		hypothetical protein	70	5	61	61	hypothetical protein(61)	NA(61)	222	225	224.9	105	1		NC_047948_00148	NC_047945_1_00063											MN091625_00048	OL741057_00174	MT787017_00156	KY794643_00187	KY794642_00191	NC_022920_1_00056	NC_022918_1_00065	NC_023573_00041	NC_019726_00064	KY794641_00198	MT554104_00067	NC_019448_00060	KY779849_00071	NC_025426_00181	MT786458_00025	LC574321_00203	MN304941_00015	MG557618_00201	MK250904_00002	MH159197_00006	MN045228_00062	MH107769_00062
g000000239_000000002	g000000239	int	hypothetical protein	50	4	61	63	hypothetical protein(55):putative integrase(4):integrase(4)	NA(59):int(4)	318	1215	1147.67	108	1
g000000503	g000000503		hypothetical protein	30	3	61	61	hypothetical protein(61)	NA(61)	201	207	201.89	107	1					KY779848_00181	KX532239_00136	NC_022090_00109	NC_020877_00109	MZ643272_00102	AP019522_00177	NC_030933_00118	NC_019511_00057	MW363798_00026						NC_022920_1_00192		NC_023573_00179	NC_019726_00142	KY794641_00118	MT554104_00205	NC_019448_00196	KY779849_00207	NC_025426_00100	MT786458_00108	LC574321_00119	MN304941_00099	MG557618_00117	MK250904_00139	MH159197_00143	MN045228_00198	MH107769_00200
g000000046	g000000046		hypothetical protein	30	8	60	61	hypothetical protein(61)	NA(61)	420	603	436.33	109	2		NC_047948_00012		NC_007021_00122										MN091625_00070;MN091625_00094	OL741057_00202		KY794643_00160	KY794642_00163	NC_022920_1_00025	NC_022918_1_00032	NC_023573_00009	NC_019726_00096	KY794641_00168	MT554104_00037	NC_019448_00027	KY779849_00038	NC_025426_00151	MT786458_00055	LC574321_00173	MN304941_00045	MG557618_00171	MK250904_00191	MH159197_00195	MN045228_00030	MH107769_00031
g000000050	g000000050		hypothetical protein	30	14	60	81	hypothetical protein(66):terminal repeat-encoded protein(15)	NA(81)	186	258	253.15	110	1		NC_047948_00196	NC_047945_1_00114											MN091625_00080	OL741057_00016	MT787017_00001;MT787017_00002;MT787017_00204	KY794643_00134;KY794643_00135	KY794642_00136;KY794642_00137	NC_022920_1_00005	NC_022918_1_00007	NC_023573_00198	NC_019726_00122	KY794641_00142	MT554104_00007;MT554104_00233		KY779849_00008	NC_025426_00121	MT786458_00086	LC574321_00143	MN304941_00075	MG557618_00141	MK250904_00163	MH159197_00167	MN045228_00005	MH107769_00006;MH107769_00226
g000000070	g000000070		hypothetical protein	30	11	60	77	hypothetical protein(77)	NA(77)	225	681	447.0	113	1	MZ417326_00101	NC_047948_00004	NC_047945_1_00141		KY779848_00018	KX532239_00169	NC_022090_00138	NC_020877_00130	MZ643272_00137	AP019522_00027	NC_030933_00142	NC_019511_00021	MW363798_00002;MW363798_00180		OL741057_00212	MT787017_00192					NC_023573_00001		KY794641_00157	MT554104_00022;MT554104_00248	NC_019448_00012	KY779849_00023	NC_025426_00136	MT786458_00070	LC574321_00158	MN304941_00060	MG557618_00156				MH107769_00021;MH107769_00241
g000000118_000000006	g000000118		hypothetical protein	90	4	60	60	hypothetical protein(60)	NA(60)	303	504	487.45	109	1		NC_047948_00013	NC_047945_1_00146												OL741057_00201	MT787017_00185	KY794643_00161	KY794642_00164	NC_022920_1_00027	NC_022918_1_00034	NC_023573_00011	NC_019726_00094	KY794641_00170	MT554104_00038	NC_019448_00029	KY779849_00040	NC_025426_00152	MT786458_00054	LC574321_00174	MN304941_00044	MG557618_00172	MK250904_00192	MH159197_00196	MN045228_00032	MH107769_00033
g000000279_000000002	g000000279		hypothetical protein	50	4	60	61	hypothetical protein(61)	NA(61)	219	750	722.56	112	1		NC_047948_00035	NC_047945_1_00161												OL741057_00196	MT787017_00181	KY794643_00165	KY794642_00169	NC_022920_1_00033	NC_022918_1_00041	NC_023573_00018	NC_019726_00087	KY794641_00176	MT554104_00044	NC_019448_00036	KY779849_00048	NC_025426_00158	MT786458_00048	LC574321_00180	MN304941_00038	MG557618_00178	MK250904_00199	MH159197_00203	MN045228_00039	MH107769_00039
g000000280_000000002	g000000280		hypothetical protein	50	4	60	60	hypothetical protein(60)	NA(60)	738	747	741.05	111	1	MZ417326_00139			NC_007021_00156											OL741057_00173	MT787017_00155	KY794643_00188	KY794642_00192	NC_022920_1_00057	NC_022918_1_00066	NC_023573_00042	NC_019726_00063	KY794641_00199	MT554104_00068	NC_019448_00061	KY779849_00072	NC_025426_00182	MT786458_00024	LC574321_00204	MN304941_00014	MG557618_00202	MK250904_00003	MH159197_00007	MN045228_00063	MH107769_00063
g000000053_000000003	g000000053		hypothetical protein	60	7	59	59	hypothetical protein(59)	NA(59)	333	390	384.56	117	1	MZ417326_00090	NC_047948_00168	NC_047945_1_00085		KY779848_00026				MZ643272_00143					MN091625_00090
g000000055_000000002	g000000055		membrane protein	50	7	59	59	membrane protein(59)	NA(59)	249	288	277.53	114	3														MN091625_00062	OL741057_00187	MT787017_00170	KY794643_00174	KY794642_00178	NC_022920_1_00042	NC_022918_1_00050	NC_023573_00027	NC_019726_00078	KY794641_00185	MT554104_00053	NC_019448_00045	KY779849_00057	NC_025426_00167	MT786458_00039	LC574321_00189	MN304941_00029	MG557618_00187	MK250904_00208	MH159197_00212	MN045228_00048	MH107769_00048
g000000096_000000003	g000000096		hypothetical protein	60	7	59	59	hypothetical protein(41):phi PV83 orf 10-like protein(18)	NA(59)	150	450	231.51	118	1
g000000099_000000001	g000000099	nadV	putative nicotinamide phosphoribosyl transferase	40	3	59	110	putative nicotinamide phosphoribosyl transferase(54):hypothetical protein(53):nicotinamide phosphoribosyl transferase(3)	NA(109):nadV(1)	435	2391	1056.44	122	1														MN091625_00101	OL741057_00050	MT787017_00023;MT787017_00037	KY794643_00111	KY794642_00111	NC_022920_1_00178;NC_022920_1_00196		NC_023573_00164;NC_023573_00183	NC_019726_00138;NC_019726_00161	KY794641_00098;KY794641_00122	MT554104_00186;MT554104_00210	NC_019448_00177;NC_019448_00200	KY779849_00188;KY779849_00211	NC_025426_00081;NC_025426_00104	MT786458_00103;MT786458_00127	LC574321_00100;LC574321_00123	MN304941_00095;MN304941_00118	MG557618_00098;MG557618_00121	MK250904_00120;MK250904_00143	MH159197_00124;MH159197_00147	MN045228_00181;MN045228_00203	MH107769_00182;MH107769_00205
g000000102	g000000102		hypothetical protein	30	9	59	60	hypothetical protein(38):membrane protein(22)	NA(60)	231	411	401.4	116	2						KX532239_00155	NC_022090_00126		MZ643272_00121	AP019522_00010		NC_019511_00038	MW363798_00018;MW363798_00196		OL741057_00048	MT787017_00035	KY794643_00100	KY794642_00101			NC_023573_00166	NC_019726_00159	KY794641_00100	MT554104_00188	NC_019448_00179	KY779849_00190	NC_025426_00083	MT786458_00125	LC574321_00102	MN304941_00116	MG557618_00100	MK250904_00122	MH159197_00126	MN045228_00183	MH107769_00184
g000000107	g000000107		hypothetical protein	30	6	59	59	hypothetical protein(56):membrane protein(3)	NA(59)	246	294	287.64	116	1		NC_047948_00039	NC_047945_1_00164												OL741057_00046	MT787017_00033	KY794643_00102	KY794642_00103			NC_023573_00168	NC_019726_00157	KY794641_00102	MT554104_00190	NC_019448_00181	KY779849_00192	NC_025426_00085	MT786458_00123	LC574321_00104	MN304941_00114	MG557618_00102	MK250904_00124	MH159197_00128	MN045228_00184	MH107769_00186
g000000115_000000004	g000000115		hypothetical protein	70	7	59	59	hypothetical protein(59)	NA(59)	489	543	541.47	121	1														MN091625_00065	OL741057_00190	MT787017_00173	KY794643_00171	KY794642_00175	NC_022920_1_00039	NC_022918_1_00047	NC_023573_00024	NC_019726_00081	KY794641_00182	MT554104_00050	NC_019448_00042	KY779849_00054	NC_025426_00164	MT786458_00042	LC574321_00186	MN304941_00032	MG557618_00184	MK250904_00205	MH159197_00209	MN045228_00045	MH107769_00045
g000000130_000000002	g000000130		hypothetical protein	50	6	59	59	hypothetical protein(59)	NA(59)	153	177	175.98	119	1				NC_007021_00090										MN091625_00108	OL741057_00058	MT787017_00045	KY794643_00091	KY794642_00092	NC_022920_1_00170	NC_022918_1_00179	NC_023573_00156	NC_019726_00169	KY794641_00090	MT554104_00178	NC_019448_00169	KY779849_00180	NC_025426_00073	MT786458_00135	LC574321_00092	MN304941_00126	MG557618_00090	MK250904_00112	MH159197_00116	MN045228_00173	MH107769_00174
g000000151_000000005	g000000151		hypothetical protein	80	8	59	59	hypothetical protein(59)	NA(59)	228	240	239.08	123	1														MN091625_00067	OL741057_00194	MT787017_00179	KY794643_00167	KY794642_00171	NC_022920_1_00035	NC_022918_1_00043	NC_023573_00020	NC_019726_00085	KY794641_00178	MT554104_00046	NC_019448_00038	KY779849_00050	NC_025426_00160	MT786458_00046	LC574321_00182	MN304941_00036	MG557618_00180	MK250904_00201	MH159197_00205	MN045228_00041	MH107769_00041
g000000177_000000007	g000000177		ATPase-like protein	95	1	59	63	ATPase-like protein(63)	NA(63)	267	1131	1050.0	114	1														MN091625_00060	OL741057_00185	MT787017_00168	KY794643_00176	KY794642_00180	NC_022920_1_00044	NC_022918_1_00052	NC_023573_00029	NC_019726_00076	KY794641_00187	MT554104_00055	NC_019448_00047	KY779849_00059	NC_025426_00169	MT786458_00037	LC574321_00191	MN304941_00027	MG557618_00189	MK250904_00210	MH159197_00214	MN045228_00050	MH107769_00050
g000000184_000000004	g000000184		hypothetical protein	70	6	59	59	hypothetical protein(59)	NA(59)	165	165	165.0	114	4														MN091625_00063	OL741057_00188	MT787017_00171	KY794643_00173	KY794642_00177	NC_022920_1_00041	NC_022918_1_00049	NC_023573_00026	NC_019726_00079	KY794641_00184	MT554104_00052	NC_019448_00044	KY779849_00056	NC_025426_00166	MT786458_00040	LC574321_00188	MN304941_00030	MG557618_00186	MK250904_00207	MH159197_00211	MN045228_00047	MH107769_00047
g000000256_000000005	g000000256		hypothetical protein	80	4	59	59	hypothetical protein(59)	NA(59)	243	285	247.98	120	1														MN091625_00146	OL741057_00087	MT787017_00074	KY794643_00061	KY794642_00062	NC_022920_1_00140	NC_022918_1_00149	NC_023573_00125	NC_019726_00199	KY794641_00060	MT554104_00148	NC_019448_00139	KY779849_00150	NC_025426_00043	MT786458_00165	LC574321_00062	MN304941_00156	MG557618_00060	MK250904_00082	MH159197_00086	MN045228_00143	MH107769_00144
g000000277_000000006	g000000277		hypothetical protein	90	3	59	60	hypothetical protein(60)	NA(60)	225	846	829.1	114	2														MN091625_00061	OL741057_00186	MT787017_00169	KY794643_00175	KY794642_00179	NC_022920_1_00043	NC_022918_1_00051	NC_023573_00028	NC_019726_00077	KY794641_00186	MT554104_00054	NC_019448_00046	KY779849_00058	NC_025426_00168	MT786458_00038	LC574321_00190	MN304941_00028	MG557618_00188	MK250904_00209	MH159197_00213	MN045228_00049	MH107769_00049
g000000371_000000007	g000000371		hypothetical protein	95	1	59	59	hypothetical protein(59)	NA(59)	273	372	365.8	115	1														MN091625_00127	OL741057_00075	MT787017_00062	KY794643_00073	KY794642_00074	NC_022920_1_00152	NC_022918_1_00161	NC_023573_00138	NC_019726_00187	KY794641_00072	MT554104_00160	NC_019448_00151	KY779849_00162	NC_025426_00055	MT786458_00153	LC574321_00074	MN304941_00144	MG557618_00072	MK250904_00094	MH159197_00098	MN045228_00155	MH107769_00156
g000000480_000000007	g000000480		hypothetical protein	95	1	59	59	hypothetical protein(59)	NA(59)	312	312	312.0	115	2														MN091625_00126	OL741057_00074	MT787017_00061	KY794643_00074	KY794642_00075	NC_022920_1_00153	NC_022918_1_00162	NC_023573_00139	NC_019726_00186	KY794641_00073	MT554104_00161	NC_019448_00152	KY779849_00163	NC_025426_00056	MT786458_00152	LC574321_00075	MN304941_00143	MG557618_00073	MK250904_00095	MH159197_00099	MN045228_00156	MH107769_00157
g000000004	g000000004		hypothetical protein	30	41	58	236	hypothetical protein(201):terminal repeat-encoded protein(35)	NA(236)	288	330	297.74	130	1														MN091625_00081;MN091625_00082;MN091625_00083;MN091625_00084;MN091625_00086	OL741057_00017;OL741057_00018;OL741057_00019;OL741057_00020	MT787017_00003;MT787017_00004	KY794643_00126;KY794643_00132;KY794643_00133	KY794642_00128;KY794642_00133;KY794642_00134;KY794642_00135	NC_022920_1_00002;NC_022920_1_00004;NC_022920_1_00200	NC_022918_1_00002;NC_022918_1_00004;NC_022918_1_00006	NC_023573_00187;NC_023573_00193;NC_023573_00195;NC_023573_00197	NC_019726_00123;NC_019726_00125;NC_019726_00134	KY794641_00126;KY794641_00139;KY794641_00140;KY794641_00141	MT554104_00003;MT554104_00005;MT554104_00006;MT554104_00214;MT554104_00229;MT554104_00231;MT554104_00232		KY779849_00001;KY779849_00005;KY779849_00007	NC_025426_00114;NC_025426_00118;NC_025426_00120	MT786458_00087;MT786458_00089;MT786458_00090	LC574321_00136;LC574321_00140;LC574321_00142	MN304941_00076;MN304941_00078;MN304941_00082	MG557618_00134;MG557618_00138;MG557618_00140	MK250904_00156;MK250904_00160;MK250904_00162	MH159197_00160;MH159197_00164;MH159197_00166	MN045228_00001;MN045228_00003;MN045228_00004;MN045228_00207	MH107769_00001;MH107769_00003;MH107769_00004;MH107769_00005;MH107769_00209;MH107769_00221;MH107769_00223;MH107769_00224;MH107769_00225
g000000109_000000003	g000000109		hypothetical protein	60	10	58	58	hypothetical protein(58)	NA(58)	192	195	194.79	131	1														MN091625_00189	OL741057_00128	MT787017_00114	KY794643_00022	KY794642_00022	NC_022920_1_00100	NC_022918_1_00109	NC_023573_00085	NC_019726_00020	KY794641_00022	MT554104_00108	NC_019448_00101		NC_025426_00227	MT786458_00205	LC574321_00023	MN304941_00195	MG557618_00021	MK250904_00043	MH159197_00047	MN045228_00103	MH107769_00103
g000000110_000000002	g000000110		hypothetical protein	50	8	58	58	hypothetical protein(58)	NA(58)	180	189	180.52	127	1		NC_047948_00040	NC_047945_1_00165												OL741057_00049	MT787017_00036	KY794643_00099	KY794642_00100	NC_022920_1_00179		NC_023573_00165	NC_019726_00160	KY794641_00099	MT554104_00187	NC_019448_00178	KY779849_00189	NC_025426_00082	MT786458_00126	LC574321_00101	MN304941_00117	MG557618_00099	MK250904_00121	MH159197_00125	MN045228_00182	MH107769_00183
g000000142_000000003	g000000142		hypothetical protein	60	8	58	58	hypothetical protein(58)	NA(58)	369	396	369.72	124	2														MN091625_00105	OL741057_00055	MT787017_00042	KY794643_00094	KY794642_00095	NC_022920_1_00173	NC_022918_1_00182	NC_023573_00159	NC_019726_00166	KY794641_00093	MT554104_00181	NC_019448_00172	KY779849_00183	NC_025426_00076	MT786458_00132	LC574321_00095	MN304941_00123	MG557618_00093	MK250904_00115	MH159197_00119	MN045228_00176	MH107769_00177
g000000147_000000005	g000000147		hypothetical protein	80	6	58	74	hypothetical protein(73):terminal repeat-encoded protein(1)	NA(74)	309	309	309.0	132	1														MN091625_00077	OL741057_00013	MT787017_00201	KY794643_00138	KY794642_00140	NC_022920_1_00008	NC_022918_1_00010	NC_023573_00203	NC_019726_00118	KY794641_00146	MT554104_00011;MT554104_00237	NC_019448_00002	KY779849_00013	NC_025426_00126	MT786458_00081	LC574321_00148	MN304941_00070	MG557618_00146	MK250904_00167	MH159197_00171	MN045228_00009	MH107769_00010;MH107769_00230
g000000226_000000006	g000000226		hypothetical protein	90	6	58	58	hypothetical protein(37):membrane protein(21)	NA(58)	792	870	794.53	126	1															OL741057_00163		KY794643_00196	KY794642_00201	NC_022920_1_00066	NC_022918_1_00075	NC_023573_00050	NC_019726_00054	KY794641_00208	MT554104_00076	NC_019448_00069	KY779849_00080	NC_025426_00191	MT786458_00016	LC574321_00212	MN304941_00006	MG557618_00210	MK250904_00011	MH159197_00015	MN045228_00071	MH107769_00071
g000000232_000000005	g000000232		hypothetical protein	80	4	58	58	hypothetical protein(58)	NA(58)	165	558	347.95	125	2														MN091625_00113	OL741057_00063		KY794643_00085	KY794642_00086	NC_022920_1_00164	NC_022918_1_00173	NC_023573_00150	NC_019726_00175	KY794641_00084	MT554104_00172	NC_019448_00163	KY779849_00174	NC_025426_00067	MT786458_00141	LC574321_00086	MN304941_00132	MG557618_00084	MK250904_00106	MH159197_00110	MN045228_00167	MH107769_00168
g000000287_000000005	g000000287		hypothetical protein	80	5	58	58	hypothetical protein(58)	NA(58)	528	534	533.28	128	1														MN091625_00064	OL741057_00189	MT787017_00172	KY794643_00172	KY794642_00176	NC_022920_1_00040	NC_022918_1_00048	NC_023573_00025	NC_019726_00080	KY794641_00183	MT554104_00051	NC_019448_00043	KY779849_00055	NC_025426_00165	MT786458_00041	LC574321_00187	MN304941_00031	MG557618_00185	MK250904_00206	MH159197_00210	MN045228_00046	MH107769_00046
g000000399_000000006	g000000399		hypothetical protein	90	4	58	58	hypothetical protein(58)	NA(58)	183	183	183.0	124	1														MN091625_00106	OL741057_00056	MT787017_00043	KY794643_00093	KY794642_00094	NC_022920_1_00172	NC_022918_1_00181	NC_023573_00158	NC_019726_00167	KY794641_00092	MT554104_00180	NC_019448_00171	KY779849_00182	NC_025426_00075	MT786458_00133	LC574321_00094	MN304941_00124	MG557618_00092	MK250904_00114	MH159197_00118	MN045228_00175	MH107769_00176
g000000511_000000006	g000000511		hypothetical protein	90	2	58	58	hypothetical protein(58)	NA(58)	177	177	177.0	125	1														MN091625_00112	OL741057_00062	MT787017_00050	KY794643_00086	KY794642_00087	NC_022920_1_00165	NC_022918_1_00174	NC_023573_00151	NC_019726_00174	KY794641_00085	MT554104_00173	NC_019448_00164	KY779849_00175	NC_025426_00068	MT786458_00140	LC574321_00087	MN304941_00131	MG557618_00085	MK250904_00107	MH159197_00111	MN045228_00168	MH107769_00169
g000000717	g000000717		hypothetical protein	30	2	58	58	hypothetical protein(58)	NA(58)	615	624	615.47	129	1
g000000058_000000005	g000000058		hypothetical protein	80	4	57	57	hypothetical protein(57)	NA(57)	483	486	485.63	135	1																MT787017_00186	KY794643_00159	KY794642_00161	NC_022920_1_00024	NC_022918_1_00031	NC_023573_00008	NC_019726_00097	KY794641_00167	MT554104_00034	NC_019448_00024	KY779849_00035	NC_025426_00148	MT786458_00058	LC574321_00170	MN304941_00048	MG557618_00168	MK250904_00188	MH159197_00192	MN045228_00029	MH107769_00030
g000000059_000000005	g000000059		hypothetical protein	80	8	57	64	hypothetical protein(64)	NA(64)	171	480	344.95	136	1		NC_047948_00011													OL741057_00203	MT787017_00187			NC_022920_1_00022	NC_022918_1_00029	NC_023573_00006	NC_019726_00100	KY794641_00164	MT554104_00032	NC_019448_00022	KY779849_00033	NC_025426_00146	MT786458_00060	LC574321_00168	MN304941_00050	MG557618_00166	MK250904_00186	MH159197_00190	MN045228_00026;MN045228_00027	MH107769_00027
g000000176	g000000176		hypothetical protein	30	3	57	57	hypothetical protein(57)	NA(57)	264	273	264.16	134	1
g000000302_000000006	g000000302		hypothetical protein	90	2	57	57	hypothetical protein(57)	NA(57)	351	351	351.0	137	1														MN091625_00102	OL741057_00051	MT787017_00038	KY794643_00098	KY794642_00099	NC_022920_1_00177		NC_023573_00163	NC_019726_00162	KY794641_00097	MT554104_00185	NC_019448_00176	KY779849_00187	NC_025426_00080	MT786458_00128	LC574321_00099	MN304941_00119	MG557618_00097	MK250904_00119	MH159197_00123	MN045228_00180	MH107769_00181
g000000395_000000004	g000000395		hypothetical protein	70	3	57	57	hypothetical protein(57)	NA(57)	147	219	217.63	133	1															OL741057_00198		KY794643_00164	KY794642_00168	NC_022920_1_00031	NC_022918_1_00039	NC_023573_00016	NC_019726_00089	KY794641_00174	MT554104_00042	NC_019448_00034	KY779849_00046	NC_025426_00156	MT786458_00050	LC574321_00178	MN304941_00040	MG557618_00176	MK250904_00197	MH159197_00201	MN045228_00037	MH107769_00037
g000000060_000000005	g000000060		hypothetical protein	80	8	56	56	hypothetical protein(56)	NA(56)	138	180	141.21	139	1				NC_007021_00022	KY779848_00091	KX532239_00051	NC_022090_00027	NC_020877_00027	MZ643272_00023	AP019522_00097	NC_030933_00034	NC_019511_00139	MW363798_00111	MN091625_00191	OL741057_00130	MT787017_00117	KY794643_00019	KY794642_00019	NC_022920_1_00098	NC_022918_1_00107	NC_023573_00083	NC_019726_00022		MT554104_00106	NC_019448_00099		NC_025426_00225			MN304941_00197				MN045228_00101	MH107769_00101
g000000257_000000005	g000000257		hypothetical protein	80	3	56	56	hypothetical protein(56)	NA(56)	273	279	278.14	138	1															OL741057_00053	MT787017_00040	KY794643_00096	KY794642_00097	NC_022920_1_00175		NC_023573_00161	NC_019726_00164	KY794641_00095	MT554104_00183	NC_019448_00174	KY779849_00185	NC_025426_00078	MT786458_00130	LC574321_00097	MN304941_00121	MG557618_00095	MK250904_00117	MH159197_00121	MN045228_00178	MH107769_00179
g000000614_000000005	g000000614		hypothetical protein	80	2	56	56	hypothetical protein(56)	NA(56)	309	309	309.0	140	1															OL741057_00162		KY794643_00197	KY794642_00202	NC_022920_1_00067	NC_022918_1_00076	NC_023573_00051	NC_019726_00053	KY794641_00209	MT554104_00077	NC_019448_00070	KY779849_00081	NC_025426_00192	MT786458_00015	LC574321_00213	MN304941_00005	MG557618_00211	MK250904_00012	MH159197_00016		MH107769_00072
g000000081_000000005	g000000081		membrane protein	80	7	55	55	membrane protein(40):putative ribulose-1%2C5-bisphosphate carboxylase/oxygenase small subunit(14):ribulose-1%3B5-bisphosphate carboxylase/oxygenase small subunit(1)	NA(55)	378	645	575.56	141	2																MT787017_00047	KY794643_00089	KY794642_00090	NC_022920_1_00168	NC_022918_1_00177	NC_023573_00154	NC_019726_00171	KY794641_00088	MT554104_00176	NC_019448_00167	KY779849_00178	NC_025426_00071	MT786458_00137	LC574321_00090	MN304941_00128	MG557618_00088	MK250904_00110	MH159197_00114	MN045228_00171	MH107769_00172
g000000125_000000005	g000000125		hypothetical protein	80	5	55	55	hypothetical protein(55)	NA(55)	144	249	247.09	141	1														MN091625_00109	OL741057_00059	MT787017_00046	KY794643_00090	KY794642_00091	NC_022920_1_00169	NC_022918_1_00178	NC_023573_00155	NC_019726_00170	KY794641_00089	MT554104_00177	NC_019448_00168	KY779849_00179	NC_025426_00072	MT786458_00136	LC574321_00091	MN304941_00127	MG557618_00089	MK250904_00111	MH159197_00115	MN045228_00172	MH107769_00173
g000000193_000000005	g000000193		hypothetical protein	80	5	55	55	hypothetical protein(40):putative ribose-phosphate pyrophosphokinase(15)	NA(55)	909	909	909.0	142	1																MT787017_00024	KY794643_00110	KY794642_00110	NC_022920_1_00195		NC_023573_00182	NC_019726_00139	KY794641_00121	MT554104_00208	NC_019448_00199	KY779849_00210	NC_025426_00103	MT786458_00105	LC574321_00122	MN304941_00096	MG557618_00120	MK250904_00142	MH159197_00146	MN045228_00201	MH107769_00203
g000000292_000000003	g000000292		hypothetical protein	60	5	55	72	hypothetical protein(72)	NA(72)	192	477	217.83	144	1		NC_047948_00209;NC_047948_00212	NC_047945_1_00127		KY779848_00016									MN091625_00076			KY794643_00140	KY794642_00142	NC_022920_1_00009	NC_022918_1_00012	NC_023573_00205			MT554104_00013;MT554104_00239	NC_019448_00004	KY779849_00015	NC_025426_00128	MT786458_00079	LC574321_00150	MN304941_00068	MG557618_00148	MK250904_00169	MH159197_00173		MH107769_00012;MH107769_00232
g000000821_000000006	g000000821		hypothetical protein	90	2	55	55	hypothetical protein(55)	NA(55)	195	195	195.0	143	1															OL741057_00197				NC_022920_1_00032	NC_022918_1_00040	NC_023573_00017	NC_019726_00088	KY794641_00175	MT554104_00043	NC_019448_00035	KY779849_00047	NC_025426_00157	MT786458_00049	LC574321_00179	MN304941_00039	MG557618_00177	MK250904_00198	MH159197_00202	MN045228_00038	MH107769_00038
g000000067_000000006	g000000067		terminal repeat-encoded protein	90	8	54	70	terminal repeat-encoded protein(36):hypothetical protein(34)	NA(70)	285	288	286.5	146	1															OL741057_00012	MT787017_00200				NC_022918_1_00011	NC_023573_00204	NC_019726_00117	KY794641_00147	MT554104_00012;MT554104_00238	NC_019448_00003	KY779849_00014	NC_025426_00127	MT786458_00080	LC574321_00149	MN304941_00069	MG557618_00147	MK250904_00168	MH159197_00172	MN045228_00010	MH107769_00011;MH107769_00231
g000000086_000000001	g000000086		hypothetical protein	40	9	54	78	hypothetical protein(66):terminal repeat-encoded protein(12)	NA(78)	234	255	240.12	150	1																MT787017_00203	KY794643_00136	KY794642_00138			NC_023573_00199	NC_019726_00121	KY794641_00143	MT554104_00008;MT554104_00234		KY779849_00009;KY779849_00010	NC_025426_00122;NC_025426_00123	MT786458_00084;MT786458_00085	LC574321_00144;LC574321_00145	MN304941_00073;MN304941_00074	MG557618_00142;MG557618_00143	MK250904_00164;MK250904_00165	MH159197_00168;MH159197_00169	MN045228_00006	MH107769_00007;MH107769_00227
g000000143_000000001	g000000143		hypothetical protein	40	5	54	71	hypothetical protein(69):terminal repeat-encoded protein(2)	NA(71)	210	354	335.62	145	1				NC_007021_00119										MN091625_00078			KY794643_00137	KY794642_00139	NC_022920_1_00007	NC_022918_1_00009	NC_023573_00202	NC_019726_00119	KY794641_00145	MT554104_00010;MT554104_00236	NC_019448_00001	KY779849_00012	NC_025426_00125	MT786458_00082	LC574321_00147	MN304941_00071	MG557618_00145			MN045228_00008	MH107769_00009;MH107769_00229
g000000152_000000004	g000000152		hypothetical protein	70	5	54	54	hypothetical protein(54)	NA(54)	219	237	236.67	151	1
g000000224_000000006	g000000224		hypothetical protein	90	2	54	54	hypothetical protein(54)	NA(54)	126	144	126.67	149	1
g000000301_000000005	g000000301		hypothetical protein	80	3	54	54	hypothetical protein(54)	NA(54)	312	354	313.56	147	1																	KY794643_00113	KY794642_00113	NC_022920_1_00201		NC_023573_00188	NC_019726_00133	KY794641_00127	MT554104_00215	NC_019448_00204	KY779849_00215	NC_025426_00109	MT786458_00099	LC574321_00127	MN304941_00091	MG557618_00125	MK250904_00147	MH159197_00151	MN045228_00208	MH107769_00210
g000000403_000000005	g000000403		hypothetical protein	80	4	54	57	hypothetical protein(46):putative DNA ligase(10):putative RNA ligase(1)	NA(57)	153	897	843.79	148	1																			NC_022920_1_00055	NC_022918_1_00063;NC_022918_1_00064	NC_023573_00040	NC_019726_00065		MT554104_00066	NC_019448_00059	KY779849_00070	NC_025426_00180	MT786458_00026	LC574321_00202	MN304941_00016	MG557618_00200	MK250904_00001	MH159197_00005	MN045228_00061	MH107769_00061
g000000037_000000002	g000000037		DNA replication%2C recombination%2C and repair	50	7	53	53	DNA replication%2C recombination%2C and repair(41):endodeoxyribonuclease RusA(9):hypothetical protein(2):putative endodeoxyribonuclease(1)	NA(53)	171	456	398.94	156	1
g000000065_000000005	g000000065		hypothetical protein	80	11	53	69	hypothetical protein(49):terminal repeat-encoded protein(20)	NA(69)	126	324	238.22	157	1															OL741057_00210		KY794643_00154	KY794642_00156	NC_022920_1_00019	NC_022918_1_00024	NC_023573_00003	NC_019726_00104	KY794641_00160	MT554104_00025;MT554104_00251	NC_019448_00015	KY779849_00026	NC_025426_00139	MT786458_00067	LC574321_00161	MN304941_00057	MG557618_00159	MK250904_00180	MH159197_00184	MN045228_00021	MH107769_00023;MH107769_00243
g000000139_000000006	g000000139		hypothetical protein	90	5	53	53	hypothetical protein(53)	NA(53)	393	411	393.62	152	2																			NC_022920_1_00198		NC_023573_00185	NC_019726_00136	KY794641_00124	MT554104_00212	NC_019448_00202	KY779849_00213	NC_025426_00106	MT786458_00101	LC574321_00125	MN304941_00093	MG557618_00123	MK250904_00145	MH159197_00149	MN045228_00205	MH107769_00207
g000000150_000000002	g000000150		hypothetical protein	50	5	53	53	hypothetical protein(53)	NA(53)	246	249	246.06	152	1					KY779848_00024									MN091625_00099					NC_022920_1_00197		NC_023573_00184	NC_019726_00137	KY794641_00123	MT554104_00211	NC_019448_00201	KY779849_00212	NC_025426_00105	MT786458_00102	LC574321_00124	MN304941_00094	MG557618_00122	MK250904_00144	MH159197_00148	MN045228_00204	MH107769_00206
g000000291	g000000291		hypothetical protein	30	4	53	53	hypothetical protein(30):phi PVL orf 61-like protein(23)	NA(53)	402	507	429.4	153	1
g000000326_000000007	g000000326		hypothetical protein	95	1	53	53	hypothetical protein(53)	NA(53)	192	192	192.0	154	1																			NC_022920_1_00023	NC_022918_1_00030	NC_023573_00007	NC_019726_00099	KY794641_00165	MT554104_00033	NC_019448_00023	KY779849_00034	NC_025426_00147	MT786458_00059	LC574321_00169	MN304941_00049	MG557618_00167	MK250904_00187	MH159197_00191	MN045228_00028	MH107769_00028
g000000588_000000005	g000000588		hypothetical protein	80	2	53	53	hypothetical protein(53)	NA(53)	399	405	400.36	155	1																			NC_022920_1_00028	NC_022918_1_00035		NC_019726_00093	KY794641_00171	MT554104_00039	NC_019448_00030	KY779849_00041	NC_025426_00153	MT786458_00053	LC574321_00175	MN304941_00043	MG557618_00173	MK250904_00193	MH159197_00197	MN045228_00033	MH107769_00034
g000000182_000000001	g000000182	treB	hypothetical protein	40	7	52	67	hypothetical protein(50):terminal repeat-encoded protein(9):TreB(8)	NA(59):treB(8)	186	186	186.0	160	1					KY779848_00004	KX532239_00149			MZ643272_00114		NC_030933_00126	NC_019511_00044					KY794643_00129	KY794642_00131			NC_023573_00194	NC_019726_00124		MT554104_00004;MT554104_00230		KY779849_00003	NC_025426_00116		LC574321_00138	MN304941_00080	MG557618_00136	MK250904_00158	MH159197_00162
g000000212_000000003	g000000212		hypothetical protein	60	5	52	52	hypothetical protein(52)	NA(52)	309	318	317.83	159	2															OL741057_00038		KY794643_00107	KY794642_00107	NC_022920_1_00188		NC_023573_00175	NC_019726_00146	KY794641_00114	MT554104_00200	NC_019448_00191	KY779849_00202	NC_025426_00095	MT786458_00113	LC574321_00114	MN304941_00104	MG557618_00112	MK250904_00134	MH159197_00138	MN045228_00195	MH107769_00197
g000000229	g000000229		hypothetical protein	30	5	52	52	hypothetical protein(52)	NA(52)	315	681	630.98	159	1															OL741057_00037	MT787017_00027			NC_022920_1_00189		NC_023573_00176	NC_019726_00145	KY794641_00115	MT554104_00201	NC_019448_00192	KY779849_00203	NC_025426_00096	MT786458_00112	LC574321_00115	MN304941_00103	MG557618_00113	MK250904_00135	MH159197_00139	MN045228_00196	MH107769_00198
g000000310_000000005	g000000310		hypothetical protein	80	2	52	52	hypothetical protein(52)	NA(52)	225	309	303.92	158	2																			NC_022920_1_00194		NC_023573_00181	NC_019726_00140	KY794641_00120	MT554104_00207	NC_019448_00198	KY779849_00209	NC_025426_00102	MT786458_00106	LC574321_00121	MN304941_00097	MG557618_00119	MK250904_00141	MH159197_00145	MN045228_00200	MH107769_00202
g000000783_000000005	g000000783		hypothetical protein	80	2	52	52	hypothetical protein(52)	NA(52)	291	291	291.0	158	1																			NC_022920_1_00193		NC_023573_00180	NC_019726_00141	KY794641_00119	MT554104_00206	NC_019448_00197	KY779849_00208	NC_025426_00101	MT786458_00107	LC574321_00120	MN304941_00098	MG557618_00118	MK250904_00140	MH159197_00144	MN045228_00199	MH107769_00201
g000000174_000000006	g000000174		hypothetical protein	90	3	51	51	hypothetical protein(51)	NA(51)	126	294	230.0	162	1															OL741057_00047	MT787017_00034	KY794643_00101	KY794642_00102			NC_023573_00167	NC_019726_00158	KY794641_00101	MT554104_00189	NC_019448_00180	KY779849_00191	NC_025426_00084	MT786458_00124	LC574321_00103	MN304941_00115	MG557618_00101	MK250904_00123	MH159197_00127		MH107769_00185
g000000340_000000001	g000000340		head protein	40	2	51	51	head protein(32):hypothetical protein(19)	NA(51)	909	975	951.29	161	1
g000000029	g000000029		hypothetical protein	30	18	50	141	hypothetical protein(92):putative HNH endonuclease(39):HNH endonuclease family protein(4):HNH endonuclease protein(3):HNH endonuclease(2):HNH endonuclease domain protein(1)	NA(141)	426	786	569.32	167	1				NC_007021_00056;NC_007021_00164	KY779848_00042;KY779848_00137;KY779848_00149	KX532239_00096	NC_022090_00069;NC_022090_00161;NC_022090_00163	NC_020877_00069;NC_020877_00153;NC_020877_00155						MN091625_00037;MN091625_00144	OL741057_00002		KY794643_00146								NC_019448_00057			MT786458_00078
g000000126_000000005	g000000126		hypothetical protein	80	9	50	65	hypothetical protein(65)	NA(65)	237	237	237.0	164	1															OL741057_00213		KY794643_00150	KY794642_00152	NC_022920_1_00015	NC_022918_1_00020		NC_019726_00108	KY794641_00156	MT554104_00021;MT554104_00247	NC_019448_00011	KY779849_00022	NC_025426_00135	MT786458_00071	LC574321_00157	MN304941_00061	MG557618_00155	MK250904_00176	MH159197_00180		MH107769_00020;MH107769_00240
g000000202_000000001	g000000202		hypothetical protein	40	6	50	50	hypothetical protein(48):carboxypeptidase(2)	NA(50)	219	390	267.9	163	1		NC_047948_00188	NC_047945_1_00105													MT787017_00032	KY794643_00103					NC_019726_00155	KY794641_00104	MT554104_00192	NC_019448_00183	KY779849_00194	NC_025426_00087	MT786458_00121	LC574321_00106	MN304941_00112	MG557618_00104	MK250904_00126	MH159197_00130	MN045228_00186	MH107769_00188
g000000270_000000005	g000000270		hypothetical protein	80	3	50	50	hypothetical protein(50)	NA(50)	141	144	142.5	165	1
g000000515_000000005	g000000515		hypothetical protein	80	4	50	50	hypothetical protein(50)	NA(50)	159	159	159.0	166	1															OL741057_00034				NC_022920_1_00190		NC_023573_00177	NC_019726_00144	KY794641_00116	MT554104_00203	NC_019448_00194	KY779849_00205	NC_025426_00098	MT786458_00110	LC574321_00117	MN304941_00101	MG557618_00115	MK250904_00137	MH159197_00141	MN045228_00197	MH107769_00199
g000000146_000000005	g000000146		hypothetical protein	80	6	49	64	hypothetical protein(64)	NA(64)	324	333	324.33	171	1															OL741057_00005		KY794643_00144	KY794642_00146		NC_022918_1_00014	NC_023573_00207	NC_019726_00113	KY794641_00151	MT554104_00015;MT554104_00241	NC_019448_00006	KY779849_00017	NC_025426_00130	MT786458_00076	LC574321_00152	MN304941_00066	MG557618_00150	MK250904_00171	MH159197_00175		MH107769_00015;MH107769_00235
g000000207_000000005	g000000207		hypothetical protein	80	4	49	65	hypothetical protein(55):terminal repeat-encoded protein(10)	NA(65)	345	348	347.49	170	1																					NC_023573_00200	NC_019726_00120	KY794641_00144	MT554104_00009;MT554104_00235		KY779849_00011	NC_025426_00124	MT786458_00083	LC574321_00146	MN304941_00072	MG557618_00144	MK250904_00166	MH159197_00170	MN045228_00007	MH107769_00008;MH107769_00228
g000000219_000000004	g000000219		hypothetical protein	70	5	49	49	hypothetical protein(49)	NA(49)	198	246	213.37	169	1		NC_047948_00025													OL741057_00032				NC_022920_1_00199		NC_023573_00186	NC_019726_00135	KY794641_00125	MT554104_00213	NC_019448_00203	KY779849_00214	NC_025426_00108	MT786458_00100	LC574321_00126	MN304941_00092	MG557618_00124	MK250904_00146	MH159197_00150		MH107769_00208
g000000259_000000005	g000000259		hypothetical protein	80	5	49	49	hypothetical protein(49)	NA(49)	264	264	264.0	168	2															OL741057_00039	MT787017_00028			NC_022920_1_00187			NC_019726_00147	KY794641_00113	MT554104_00199	NC_019448_00190	KY779849_00201	NC_025426_00094	MT786458_00114	LC574321_00113	MN304941_00105	MG557618_00111	MK250904_00133	MH159197_00137	MN045228_00194	MH107769_00196
g000000830_000000007	g000000830		hypothetical protein	95	1	49	49	hypothetical protein(49)	NA(49)	180	180	180.0	168	1															OL741057_00040				NC_022920_1_00186		NC_023573_00174	NC_019726_00148	KY794641_00112	MT554104_00198	NC_019448_00189	KY779849_00200	NC_025426_00093	MT786458_00115	LC574321_00112	MN304941_00106	MG557618_00110	MK250904_00132	MH159197_00136	MN045228_00193	MH107769_00195
g000000073_000000002	g000000073		hypothetical protein	50	6	48	48	hypothetical protein(48)	NA(48)	459	474	464.25	174	1
g000000311_000000004	g000000311		hypothetical protein	70	3	48	62	hypothetical protein(62)	NA(62)	288	288	288.0	172	1																			NC_022920_1_00003	NC_022918_1_00005	NC_023573_00196					KY779849_00006	NC_025426_00119	MT786458_00088	LC574321_00141	MN304941_00077	MG557618_00139	MK250904_00161	MH159197_00165
g000000369	g000000369		hypothetical protein	30	4	48	48	hypothetical protein(24):phi ETA orf 22-like protein(23):replication initiation protein(1)	NA(48)	384	783	763.19	173	1
g000000398_000000006	g000000398		hypothetical protein	90	2	48	48	hypothetical protein(48)	NA(48)	168	183	180.5	175	1
g000000072	g000000072		hypothetical protein	30	13	47	48	hypothetical protein(24):putative phage regulatory protein(12):phage repressor protein(11):repressor(1)	NA(48)	207	639	453.06	177	1
g000000181_000000002	g000000181		hypothetical protein	50	5	47	48	hypothetical protein(35):phi PVL orf 35-like protein(13)	NA(48)	195	198	196.38	176	1
g000000316_000000003	g000000316		hypothetical protein	60	4	47	47	hypothetical protein(47)	NA(47)	150	255	221.11	178	1
g000000133_000000007	g000000133		hypothetical protein	95	1	46	51	hypothetical protein(30):antirepressor(17):anti-repressor(4)	NA(51)	144	756	694.59	179	1
g000000076	g000000076		hypothetical protein	30	12	45	50	hypothetical protein(39):HNH endonuclease(4):gp55(3):pathogenesis-related transcriptional factor and erf protein(2):putative HNH endonuclease(2)	NA(50)	249	765	627.6	180	1		NC_047948_00047;NC_047948_00166	NC_047945_1_00083;NC_047945_1_00172	NC_007021_00138;NC_007021_00139											OL741057_00161;OL741057_00166							NC_019726_00056													MH107769_00002;MH107769_00222
g000000562_000000006	g000000562		hypothetical protein	90	2	45	45	hypothetical protein(45)	NA(45)	543	561	543.4	181	1																			NC_022920_1_00026	NC_022918_1_00033	NC_023573_00010	NC_019726_00095	KY794641_00169		NC_019448_00028	KY779849_00039								MN045228_00031	MH107769_00032
g000000056	g000000056		tail length tape measure protein	30	4	44	53	tail length tape measure protein(25):hypothetical protein(17):tape measure protein(6):phi PVL ORF 17 homologue(3):tail length tape measure protein1(2)	NA(53)	171	6027	3841.13	182	1
g000000208_000000001	g000000208	10	hypothetical protein	40	4	44	45	hypothetical protein(44):recombination ATPase helicase(1)	NA(44):10(1)	342	1476	1242.87	185	1
g000000328_000000005	g000000328		hypothetical protein	80	4	44	55	hypothetical protein(55)	NA(55)	165	174	173.51	184	1															OL741057_00211		KY794643_00153		NC_022920_1_00018	NC_022918_1_00023	NC_023573_00002	NC_019726_00105	KY794641_00159	MT554104_00024;MT554104_00250	NC_019448_00014	KY779849_00025	NC_025426_00138	MT786458_00068	LC574321_00160	MN304941_00058	MG557618_00158	MK250904_00179	MH159197_00183	MN045228_00020	MH107769_00022;MH107769_00242
g000000341_000000001	g000000341		hypothetical protein	40	4	44	45	hypothetical protein(29):phi ETA orf 17-like protein(16)	NA(45)	180	795	765.13	183	1
g000000041_000000003	g000000041		hypothetical protein	60	2	43	53	hypothetical protein(34):minor structural protein(19)	NA(53)	156	3786	3046.42	187	1
g000000172	g000000172		SLT orf 488-like protein	30	4	43	44	SLT orf 488-like protein(40):hypothetical protein(4)	NA(44)	141	1506	1424.11	195	1
g000000205_000000002	g000000205		phi PVL orfs 18-19-like protein	50	4	43	47	phi PVL orfs 18-19-like protein(46):hypothetical protein(1)	NA(47)	360	1491	1362.0	186	2
g000000215	g000000215		phi PVL ORF 22-like protein	30	7	43	43	phi PVL ORF 22-like protein(22):hypothetical protein(21)	NA(43)	288	288	288.0	186	1
g000000300	g000000300		hypothetical protein	30	3	43	43	hypothetical protein(42):phage head-tail joining protein(1)	NA(43)	234	333	330.63	192	1
g000000320	g000000320		hypothetical protein	30	2	43	47	hypothetical protein(46):tail length tape-measure protein(1)	NA(47)	225	6999	5671.15	193	1
g000000364	g000000364	terL	terminase large subunit	30	2	43	43	terminase large subunit(42):TerL(1)	terL(42):NA(1)	405	1692	1631.37	194	1
g000000413_000000001	g000000413		hypothetical protein	40	2	43	45	hypothetical protein(44):endopeptidase(1)	NA(45)	462	1584	1515.47	189	1
g000000460	g000000460		hypothetical protein	30	2	43	44	hypothetical protein(43):major tail protein(1)	NA(44)	303	645	627.75	190	1
g000000545_000000001	g000000545		hypothetical protein	40	3	43	44	hypothetical protein(42):tail protein(1):minor tail protein(1)	NA(44)	267	834	807.0	191	1
g000000901_000000002	g000000901		hypothetical protein	50	2	43	43	hypothetical protein(43)	NA(43)	459	561	553.88	188	1						KX532239_00178	NC_022090_00147	NC_020877_00139	MZ643272_00149	AP019522_00036	NC_030933_00152	NC_019511_00012	MW363798_00173
g000000293_000000006	g000000293		hypothetical protein	90	2	42	42	hypothetical protein(42)	NA(42)	438	438	438.0	202	1
g000000372	g000000372		hypothetical protein	30	4	42	42	hypothetical protein(21):phi PVL orf 10-like protein(21)	NA(42)	333	363	348.86	204	1
g000000459_000000007	g000000459		hypothetical protein	95	1	42	42	hypothetical protein(42)	NA(42)	396	396	396.0	199	1
g000000473_000000001	g000000473		hypothetical protein	40	4	42	42	hypothetical protein(42)	NA(42)	327	339	331.57	203	1		NC_047948_00021																							NC_019448_00208	KY779849_00219	NC_025426_00111	MT786458_00095	LC574321_00131	MN304941_00087	MG557618_00129	MK250904_00151	MH159197_00155
g000000576_000000003	g000000576		hypothetical protein	60	3	42	42	hypothetical protein(31):ssb(11)	NA(42)	552	555	552.79	200	1
g000000608_000000007	g000000608		terminase-small subunit	95	1	42	42	terminase-small subunit(42)	NA(42)	171	324	304.79	201	1
g000000622_000000007	g000000622		hypothetical protein	95	1	42	42	hypothetical protein(42)	NA(42)	279	279	279.0	196	2
g000000866_000000007	g000000866		portal protein	95	1	42	43	portal protein(43)	NA(43)	183	1239	1209.56	198	1
g000001033_000000007	g000001033		hypothetical protein	95	1	42	42	hypothetical protein(42)	NA(42)	342	351	348.64	197	1
g000001381_000000007	g000001381		hypothetical protein	95	1	42	42	hypothetical protein(42)	NA(42)	159	159	159.0	197	2
g000001452_000000007	g000001452		putative capsid protein	95	1	42	42	putative capsid protein(42)	NA(42)	1092	1209	1206.21	196	1
g000000518_000000004	g000000518		hypothetical protein	70	3	41	41	hypothetical protein(41)	NA(41)	153	153	153.0	206	1
g000000620_000000007	g000000620		hypothetical protein	95	1	41	41	hypothetical protein(41)	NA(41)	291	291	291.0	205	1
g000000149_000000001	g000000149		hypothetical protein	40	5	40	46	hypothetical protein(45):putative replication function protein(1)	NA(46)	174	2451	2020.89	212	1
g000000322_000000003	g000000322		hypothetical protein	60	3	40	40	hypothetical protein(40)	NA(40)	135	216	212.03	210	1
g000000359_000000001	g000000359		rinA	40	3	40	40	rinA(25):hypothetical protein(15)	NA(40)	420	423	421.88	211	1
g000000504_000000002	g000000504		hypothetical protein	50	4	40	40	hypothetical protein(40)	NA(40)	135	207	193.8	208	1	MZ417326_00080													MN091625_00091					NC_022920_1_00204	NC_022918_1_00184		NC_019726_00130													MH107769_00218
g000000577_000000002	g000000577		hypothetical protein	50	3	40	40	hypothetical protein(40)	NA(40)	168	468	175.5	209	1	MZ417326_00069																								NC_019448_00211	KY779849_00222		MT786458_00092	LC574321_00134	MN304941_00084	MG557618_00132	MK250904_00154	MH159197_00158
g000000905_000000006	g000000905		hypothetical protein	90	2	40	40	hypothetical protein(40)	NA(40)	486	513	510.98	207	1															OL741057_00089							NC_019726_00201		MT554104_00146										MN045228_00141	MH107769_00142
g000000101_000000003	g000000101		hypothetical protein	60	7	39	39	hypothetical protein(31):structural protein(8)	NA(39)	267	423	409.08	213	3
g000000144_000000001	g000000144		tail assembly protein	40	6	39	39	tail assembly protein(20):hypothetical protein(19)	NA(39)	150	342	286.38	213	7
g000000145_000000002	g000000145		hypothetical protein	50	6	39	39	hypothetical protein(39)	NA(39)	222	336	333.08	213	2
g000000191_000000004	g000000191		hypothetical protein	70	4	39	39	hypothetical protein(39)	NA(39)	945	981	965.31	214	1
g000000201_000000002	g000000201		hypothetical protein	50	4	39	40	hypothetical protein(40)	NA(40)	213	438	422.25	213	4
g000000206	g000000206		hypothetical protein	30	4	39	39	hypothetical protein(39)	NA(39)	297	351	331.62	213	1
g000000274	g000000274		large terminase	30	6	39	39	large terminase(23):hypothetical protein(14):putative terminase large subunit(2)	NA(39)	882	1344	1270.31	215	1
g000000286_000000001	g000000286		hypothetical protein	40	5	39	39	hypothetical protein(39)	NA(39)	396	564	550.77	213	5
g000000355_000000001	g000000355		tail assembly protein	40	5	39	39	tail assembly protein(20):hypothetical protein(19)	NA(39)	495	513	501.92	213	6
g000000253_000000003	g000000253		hypothetical protein	60	2	38	38	hypothetical protein(38)	NA(38)	291	297	291.16	216	1
g000000134	g000000134	orf41	hypothetical protein	30	5	37	37	hypothetical protein(27):putative terminase small subunit(10)	NA(27):orf41(10)	432	570	518.51	218	1
g000000454_000000002	g000000454		hypothetical protein	50	4	37	37	hypothetical protein(37)	NA(37)	402	411	408.57	219	1			NC_047945_1_00156													MT787017_00188								MT554104_00030	NC_019448_00020	KY779849_00031	NC_025426_00144	MT786458_00062	LC574321_00166	MN304941_00052	MG557618_00164			MN045228_00025
g000000510_000000006	g000000510		hypothetical protein	90	2	37	46	hypothetical protein(46)	NA(46)	180	183	180.13	220	1																			NC_022920_1_00020		NC_023573_00004			MT554104_00026;MT554104_00252	NC_019448_00016	KY779849_00027	NC_025426_00140	MT786458_00066	LC574321_00162	MN304941_00056	MG557618_00160			MN045228_00022
g000000529	g000000529	8	hypothetical protein	30	3	37	37	hypothetical protein(36):DNA polymerase I(1)	NA(36):8(1)	1953	2040	1955.59	217	1
g000000121_000000003	g000000121		hypothetical protein	60	3	36	36	hypothetical protein(36)	NA(36)	357	363	362.83	221	1
g000000164_000000002	g000000164		hypothetical protein	50	4	36	36	hypothetical protein(28):antA/B anti-repressor(8)	NA(36)	444	447	444.75	223	1
g000000220_000000001	g000000220		hypothetical protein	40	4	36	36	hypothetical protein(36)	NA(36)	171	243	201.33	222	1	MZ417326_00122
g000000338_000000004	g000000338		hypothetical protein	70	2	36	36	hypothetical protein(36)	NA(36)	1167	1215	1168.33	221	2
g000000440_000000003	g000000440		hypothetical protein	60	4	36	36	hypothetical protein(36)	NA(36)	504	513	510.0	224	1		NC_047948_00037	NC_047945_1_00162											MN091625_00097													NC_025426_00110
g000000726_000000004	g000000726		hypothetical protein	70	3	36	36	hypothetical protein(36)	NA(36)	555	558	557.83	221	3
g000000119	g000000119		integrase	30	10	35	35	integrase(27):hypothetical protein(8)	NA(35)	1026	1065	1040.83	228	1
g000000379_000000004	g000000379		hypothetical protein	70	2	35	35	hypothetical protein(35)	NA(35)	315	327	315.34	227	1																							KY794641_00130	MT554104_00219										MN045228_00212	MH107769_00214
g000000392	g000000392		hypothetical protein	30	3	35	35	hypothetical protein(35)	NA(35)	231	246	234.0	225	1
g000000795_000000001	g000000795		hypothetical protein	40	2	35	35	hypothetical protein(30):transcriptional regulator(5)	NA(35)	216	246	239.14	226	1
g000000011	g000000011		hypothetical protein	30	31	34	51	hypothetical protein(22):group I intron protein(15):HNH endonuclease(8):putative homing endonuclease(3):hypothetical group I intron protein(1):homing endonuclease(1):group I intron(1)	NA(51)	393	1710	903.29	230	1	MZ417326_00160	NC_047948_00074	NC_047945_1_00200	NC_007021_00001;NC_007021_00176	KY779848_00066	KX532239_00027;KX532239_00030	NC_022090_00002;NC_022090_00005	NC_020877_00002;NC_020877_00005	MZ643272_00187;MZ643272_00188		NC_030933_00011	NC_019511_00160	MW363798_00134	MN091625_00020;MN091625_00022	OL741057_00164				NC_022920_1_00065	NC_022918_1_00074								MT786458_00003	LC574321_00002
g000000084_000000002	g000000084		hypothetical protein	50	5	34	34	hypothetical protein(34)	NA(34)	261	327	303.35	231	1
g000000336	g000000336	orf1	hypothetical protein	30	6	34	35	hypothetical protein(29):integrase(3):serine recombinase(1):G region invertase(1):putative resolvase(1)	NA(31):orf1(3):gin(1)	534	1392	1338.43	229	1
g000000407_000000007	g000000407		hypothetical protein	95	1	34	47	hypothetical protein(47)	NA(47)	132	132	132.0	232	1																						NC_019726_00114	KY794641_00150												MH107769_00014;MH107769_00234
g000000173_000000006	g000000173		hypothetical protein	90	2	32	32	hypothetical protein(32)	NA(32)	303	303	303.0	233	2
g000000180_000000007	g000000180		hypothetical protein	95	1	32	35	hypothetical protein(34):recF/recN/SN recombination protein(1)	NA(35)	162	1950	1716.86	235	2
g000000303_000000007	g000000303		phi Mu50B-like protein	95	1	32	32	phi Mu50B-like protein(32)	NA(32)	348	348	348.0	233	3
g000000348_000000004	g000000348		hypothetical protein	70	2	32	32	hypothetical protein(17):phi Mu50B-like protein(15)	NA(32)	615	621	617.81	234	4
g000000350_000000006	g000000350		structural phi Mu50B	90	2	32	32	structural phi Mu50B(32)	NA(32)	519	582	578.06	233	5
g000000367_000000007	g000000367		phi Mu50B-like protein	95	1	32	32	phi Mu50B-like protein(32)	NA(32)	384	384	384.0	233	4
g000000513_000000006	g000000513		hypothetical protein	90	2	32	32	hypothetical protein(32)	NA(32)	171	171	171.0	234	3
g000000532_000000007	g000000532		putative portal protein	95	1	32	32	putative portal protein(31):phage portal protein(1)	NA(32)	810	1542	1514.34	234	1
g000000692_000000007	g000000692		hypothetical protein	95	1	32	32	hypothetical protein(32)	NA(32)	981	996	995.53	234	2
g000000757_000000007	g000000757		unknown phi protein	95	1	32	32	unknown phi protein(32)	NA(32)	366	366	366.0	233	6
g000000769_000000006	g000000769		phi Mu50B-like protein	90	2	32	32	phi Mu50B-like protein(32)	NA(32)	333	333	333.0	233	1
g000001040_000000007	g000001040		unknown phi protein	95	1	32	32	unknown phi protein(32)	NA(32)	345	345	345.0	233	7
g000001155_000000007	g000001155		hypothetical protein	95	1	32	32	hypothetical protein(32)	NA(32)	264	264	264.0	235	1
g000000425_000000003	g000000425		replication protein	60	2	31	31	replication protein(16):putative regulatory protein(14):regulatory protein(1)	NA(31)	510	894	877.94	236	1
g000000693_000000002	g000000693		putative phage-related DNA recombination protein	50	2	31	31	putative phage-related DNA recombination protein(26):recombination protein(4):RecT-like ssDNA annealing protein(1)	NA(31)	834	921	918.19	237	1
g000000736_000000007	g000000736		metal-dependent hydrolase	95	1	31	31	metal-dependent hydrolase(30):gp36(1)	NA(31)	261	486	478.74	237	2
g000000809_000000006	g000000809		hypothetical protein	90	2	31	31	hypothetical protein(31)	NA(31)	219	219	219.0	236	2
g000000868_000000001	g000000868		hypothetical protein	40	2	31	31	hypothetical protein(19):similar to phage ORF26 ( putative large subunit terminase)(12)	NA(31)	1209	1224	1218.77	238	1
g000000033_000000004	g000000033		hypothetical protein	70	19	30	30	hypothetical protein(30)	NA(30)	336	408	372.5	239	1
g000000039_000000005	g000000039		hypothetical protein	80	15	30	30	hypothetical protein(30)	NA(30)	237	237	237.0	240	2
g000000054_000000006	g000000054		putative single stranded DNA binding protein	90	2	30	30	putative single stranded DNA binding protein(30)	NA(30)	363	372	368.5	240	3
g000000063_000000003	g000000063		minor structural protein	60	3	30	30	minor structural protein(27):structure protein%2C minor tail protein(3)	NA(30)	1923	1944	1940.2	239	6
g000000077_000000006	g000000077		holin	90	3	30	30	holin(30)	NA(30)	423	423	423.0	239	8
g000000085_000000005	g000000085		hypothetical protein	80	4	30	30	hypothetical protein(30)	NA(30)	300	303	302.2	240	1
g000000089_000000006	g000000089		DNA polymerase	90	2	30	30	DNA polymerase(30)	NA(30)	2280	2292	2284.9	239	10
g000000113_000000006	g000000113		major capsid protein	90	2	30	30	major capsid protein(30)	NA(30)	1209	1230	1220.2	239	3
g000000129_000000005	g000000129		hypothetical protein	80	9	30	30	hypothetical protein(30)	NA(30)	192	201	194.8	241	1						KX532239_00175	NC_022090_00144	NC_020877_00136	MZ643272_00146	AP019522_00033	NC_030933_00149	NC_019511_00015	MW363798_00176
g000000157_000000005	g000000157		hypothetical protein	80	7	30	30	hypothetical protein(30)	NA(30)	162	171	170.4	242	1
g000000188_000000006	g000000188		putative amidase	90	2	30	30	putative amidase(30)	NA(30)	1425	1464	1439.5	239	9
g000000228_000000006	g000000228		putative lower collar protein	90	2	30	30	putative lower collar protein(30)	NA(30)	756	780	759.0	239	5
g000000337_000000006	g000000337		putative encapsidation protein	90	3	30	30	putative encapsidation protein(30)	NA(30)	1248	1248	1248.0	239	11
g000000507_000000007	g000000507		hypothetical protein	95	1	30	30	hypothetical protein(30)	NA(30)	183	183	183.0	239	2
g000000530_000000006	g000000530		tail protein	90	2	30	30	tail protein(30)	NA(30)	1755	1764	1761.9	239	7
g000000537_000000007	g000000537		putative upper collar protein	95	1	30	30	putative upper collar protein(30)	NA(30)	984	984	984.0	239	4
g000000032_000000003	g000000032		putative minor tail protein	60	14	29	33	putative minor tail protein(18):minor tail protein(8):hypothetical protein(3):structure protein putative minor tail protein(3):tail protein(1)	NA(33)	456	1446	1009.55	243	1
g000000183_000000001	g000000183		hypothetical protein	40	4	29	29	hypothetical protein(29)	NA(29)	177	180	178.14	245	1
g000000218	g000000218		repressor	30	4	29	29	repressor(11):repressor-like protein(11):cro-like repressor(6):hypothetical protein(1)	NA(29)	141	249	233.17	244	1
g000000234_000000006	g000000234		terminase small subunit	90	6	29	29	terminase small subunit(19):hypothetical protein(10)	NA(29)	462	588	483.41	246	1
g000000154_000000006	g000000154		phi PV83 orf 12-like protein	90	3	28	28	phi PV83 orf 12-like protein(28)	NA(28)	216	222	221.79	247	1
g000000222	g000000222		hypothetical protein	30	6	28	28	hypothetical protein(28)	NA(28)	189	204	200.25	248	1
g000000421_000000002	g000000421		integrase	50	2	28	29	integrase(16):hypothetical protein(13)	NA(29)	324	1050	1008.62	250	1
g000000475_000000007	g000000475		hypothetical protein	95	1	28	28	hypothetical protein(28)	NA(28)	318	330	324.0	247	2
g000000758_000000007	g000000758		hypothetical protein	95	1	28	28	hypothetical protein(28)	NA(28)	366	366	366.0	249	1
g000000290	g000000290	LukS-PV	LukF-PV	30	4	27	53	LukF-PV(25):Panton-Valentine leukocidin chain S(24):hypothetical protein(2):LukM precursor(1):LukF-PV(P83) precursor(1)	NA(29):LukS-PV(24)	486	978	941.21	252	1
g000000668_000000007	g000000668		hypothetical protein	95	1	27	27	hypothetical protein(27)	NA(27)	129	147	137.0	251	1
g000000079_000000003	g000000079		hypothetical protein	60	13	26	29	hypothetical protein(29)	NA(29)	381	402	392.59	255	1		NC_047948_00220	NC_047945_1_00135											MN091625_00073	OL741057_00004	MT787017_00194	KY794643_00145	KY794642_00148	NC_022920_1_00011	NC_022918_1_00016		NC_019726_00112	KY794641_00152	MT554104_00017;MT554104_00243	NC_019448_00007	KY779849_00018	NC_025426_00131	MT786458_00075	LC574321_00153	MN304941_00065	MG557618_00151	MK250904_00173	MH159197_00177	MN045228_00015	MH107769_00016;MH107769_00236
g000000211	g000000211		hypothetical protein	30	4	26	26	hypothetical protein(26)	NA(26)	303	324	320.88	253	1
g000000312	g000000312		cro	30	5	26	26	cro(13):hypothetical protein(13)	NA(26)	192	243	206.65	253	2
g000000487_000000006	g000000487		hypothetical protein	90	2	26	26	hypothetical protein(26)	NA(26)	210	291	213.92	254	1
g000000797_000000005	g000000797		hypothetical protein	80	2	25	25	hypothetical protein(25)	NA(25)	237	246	237.36	256	1
g000000217_000000005	g000000217		hypothetical protein	80	3	24	24	hypothetical protein(24)	NA(24)	249	255	251.88	257	1														MN091625_00111	OL741057_00061	MT787017_00049	KY794643_00087	KY794642_00088	NC_022920_1_00166	NC_022918_1_00175	NC_023573_00152	NC_019726_00173	KY794641_00086	MT554104_00174	NC_019448_00165	KY779849_00176	NC_025426_00069	MT786458_00139	LC574321_00088	MN304941_00130	MG557618_00086	MK250904_00108	MH159197_00112	MN045228_00169	MH107769_00170
g000000318_000000005	g000000318		hypothetical protein	80	6	24	24	hypothetical protein(24)	NA(24)	213	234	233.12	257	2														MN091625_00110	OL741057_00060	MT787017_00048	KY794643_00088	KY794642_00089	NC_022920_1_00167	NC_022918_1_00176	NC_023573_00153	NC_019726_00172	KY794641_00087	MT554104_00175	NC_019448_00166	KY779849_00177	NC_025426_00070	MT786458_00138	LC574321_00089	MN304941_00129	MG557618_00087	MK250904_00109	MH159197_00113	MN045228_00170	MH107769_00171
g000000420	g000000420		putative prohead protease	30	3	24	24	putative prohead protease(17):head maturation protease(5):assembly protease(1):prohead protease(1)	NA(24)	555	1110	697.5	259	1
g000000456	g000000456		terminase-large subunit	30	4	24	24	terminase-large subunit(22):terminase large subunit(1):putative terminase large subunit(1)	NA(24)	1092	1695	1656.5	258	1
g000000573_000000007	g000000573		hypothetical protein	95	1	24	24	hypothetical protein(24)	NA(24)	480	480	480.0	262	1
g000000592	g000000592		hypothetical protein	30	3	24	25	hypothetical protein(25)	NA(25)	357	381	371.4	261	1
g000000607_000000006	g000000607		hypothetical protein	90	3	24	24	hypothetical protein(24)	NA(24)	324	324	324.0	260	1
g000000078_000000001	g000000078		hypothetical protein	40	11	23	23	hypothetical protein(23)	NA(23)	402	417	409.43	263	2
g000000161_000000003	g000000161		hypothetical protein	60	3	23	24	hypothetical protein(24)	NA(24)	129	483	461.25	263	1
g000000225	g000000225		putative major tail protein%2C Phi13 family	30	2	23	25	putative major tail protein%2C Phi13 family(22):major tail protein(2):phi PVL ORF 13 homologue(1)	NA(25)	402	954	878.4	264	1
g000000243_000000003	g000000243		hypothetical protein	60	5	23	23	hypothetical protein(23)	NA(23)	372	408	402.13	267	1															OL741057_00042	MT787017_00030	KY794643_00106	KY794642_00106	NC_022920_1_00181		NC_023573_00169	NC_019726_00153	KY794641_00107	MT554104_00194	NC_019448_00185	KY779849_00196	NC_025426_00089	MT786458_00119	LC574321_00108	MN304941_00110	MG557618_00106	MK250904_00128	MH159197_00132	MN045228_00188	MH107769_00190
g000000499_000000001	g000000499		hypothetical protein	40	4	23	23	hypothetical protein(23)	NA(23)	210	237	224.48	268	1
g000000534	g000000534		portal protein	30	3	23	24	portal protein(23):portal HK97 family protein(1)	NA(24)	498	1275	1204.12	269	1
g000000654_000000005	g000000654		hypothetical protein	80	3	23	23	hypothetical protein(23)	NA(23)	174	183	177.91	266	1
g000000680	g000000680		capsid protein	30	3	23	23	capsid protein(22):major head protein(1)	NA(23)	1236	1320	1246.43	265	1
g000000153_000000005	g000000153		hypothetical protein	80	6	22	22	hypothetical protein(22)	NA(22)	225	225	225.0	276	1			NC_047945_1_00163											MN091625_00100	OL741057_00035	MT787017_00025	KY794643_00109	KY794642_00109	NC_022920_1_00191		NC_023573_00178	NC_019726_00143	KY794641_00117	MT554104_00204	NC_019448_00195	KY779849_00206	NC_025426_00099	MT786458_00109	LC574321_00118	MN304941_00100	MG557618_00116	MK250904_00138	MH159197_00142
g000000251_000000001	g000000251		hypothetical protein	40	5	22	23	hypothetical protein(23)	NA(23)	273	306	293.09	271	1	MZ417326_00095	NC_047948_00202	NC_047945_1_00120	NC_007021_00116	KY779848_00010	KX532239_00161	NC_022090_00132	NC_020877_00121	MZ643272_00127	AP019522_00016	NC_030933_00133	NC_019511_00032	MW363798_00011;MW363798_00189
g000000264_000000005	g000000264		PV83 orf 4-like protein	80	4	22	22	PV83 orf 4-like protein(22)	NA(22)	186	186	186.0	283	1
g000000354_000000006	g000000354		putative metallophosphatase	90	2	22	22	putative metallophosphatase(22)	NA(22)	525	528	527.73	280	1														MN091625_00098	OL741057_00041	MT787017_00029			NC_022920_1_00183		NC_023573_00171	NC_019726_00151	KY794641_00109	MT554104_00196	NC_019448_00187	KY779849_00198	NC_025426_00091	MT786458_00117	LC574321_00110	MN304941_00108	MG557618_00108	MK250904_00130	MH159197_00134	MN045228_00190	MH107769_00192
g000000455	g000000455		hypothetical protein	30	3	22	23	hypothetical protein(23)	NA(23)	402	408	407.35	277	1
g000000461_000000005	g000000461		Phi PVL orf 12-like protein	80	3	22	22	Phi PVL orf 12-like protein(22)	NA(22)	381	390	383.86	270	2
g000000467	g000000467		hypothetical protein	30	4	22	23	hypothetical protein(23)	NA(23)	351	516	358.96	279	1
g000000468_000000002	g000000468		hypothetical protein	50	3	22	22	hypothetical protein(22)	NA(22)	306	354	308.18	281	1															OL741057_00043	MT787017_00031	KY794643_00105	KY794642_00105	NC_022920_1_00180			NC_019726_00154	KY794641_00106	MT554104_00193	NC_019448_00184	KY779849_00195	NC_025426_00088	MT786458_00120	LC574321_00107	MN304941_00111	MG557618_00105	MK250904_00127	MH159197_00131	MN045228_00187	MH107769_00189
g000000581_000000007	g000000581		phi PVL orf 14-like protein	95	1	22	22	phi PVL orf 14-like protein(22)	NA(22)	444	447	446.86	272	1
g000000595_000000005	g000000595		HK97 GP10 family phage protein	80	2	22	23	HK97 GP10 family phage protein(22):hypothetical protein(1)	NA(23)	171	378	352.96	270	1
g000000626_000000004	g000000626		phi PVL orf 3-like protein	70	2	22	22	phi PVL orf 3-like protein(22)	NA(22)	240	273	253.5	273	1
g000000739_000000005	g000000739		phi PVL orf 62-like protein	80	2	22	22	phi PVL orf 62-like protein(22)	NA(22)	453	453	453.0	275	1
g000000755_000000007	g000000755		hypothetical protein	95	1	22	22	hypothetical protein(22)	NA(22)	282	375	370.77	274	1
g000000838_000000005	g000000838		phi PVL orf 8-like protein	80	2	22	22	phi PVL orf 8-like protein(22)	NA(22)	159	159	159.0	278	1
g000000878_000000001	g000000878		hypothetical protein	40	2	22	22	hypothetical protein(22)	NA(22)	849	858	856.77	282	1
g000000116_000000002	g000000116		hypothetical protein	50	5	21	21	hypothetical protein(15):gp2(6)	NA(21)	501	930	608.86	288	1
g000000401_000000007	g000000401		hypothetical protein	95	1	21	24	hypothetical protein(24)	NA(24)	165	165	165.0	291	1															OL741057_00214		KY794643_00149	KY794642_00151	NC_022920_1_00014	NC_022918_1_00019	NC_023573_00209	NC_019726_00109	KY794641_00155	MT554104_00020;MT554104_00246	NC_019448_00010	KY779849_00021	NC_025426_00134	MT786458_00072	LC574321_00156	MN304941_00062	MG557618_00154			MN045228_00018	MH107769_00019;MH107769_00239
g000000424_000000003	g000000424		hypothetical protein	60	3	21	21	hypothetical protein(21)	NA(21)	642	906	657.14	287	1
g000000472_000000001	g000000472	orf4	hypothetical protein	40	3	21	22	hypothetical protein(11):putative cI-like repressor(8):putative repressor protein(2):transcriptional regulator(1)	NA(20):orf4(2)	129	339	302.45	293	1
g000000602_000000005	g000000602		DNA packaging protein	80	2	21	21	DNA packaging protein(21)	NA(21)	333	342	333.43	290	1
g000000650_000000007	g000000650		hypothetical protein	95	1	21	21	hypothetical protein(21)	NA(21)	201	210	201.43	289	1
g000000675_000000002	g000000675		hypothetical protein	50	2	21	21	hypothetical protein(21)	NA(21)	1662	1662	1662.0	285	1
g000000683_000000001	g000000683		capsid protein	40	2	21	21	capsid protein(20):hypothetical protein(1)	NA(21)	1146	1221	1162.29	284	2
g000000685_000000001	g000000685		hypothetical protein	40	2	21	21	hypothetical protein(21)	NA(21)	1158	1188	1182.0	285	2
g000000734	g000000734		staphylokinase	30	2	21	21	staphylokinase(20):hypothetical protein(1)	NA(21)	492	1095	520.71	286	2
g000000746_000000001	g000000746		hypothetical protein	40	2	21	21	hypothetical protein(21)	NA(21)	417	420	417.14	292	1
g000000781_000000002	g000000781		hypothetical protein	50	2	21	21	hypothetical protein(21)	NA(21)	291	297	296.71	284	1
g000001032_000000007	g000001032		complement inhibitor	95	1	21	21	complement inhibitor(21)	NA(21)	249	351	346.14	286	1
g000000148_000000005	g000000148		hypothetical protein	80	7	20	20	hypothetical protein(20)	NA(20)	285	291	290.7	294	1														MN091625_00071	OL741057_00208		KY794643_00156	KY794642_00158		NC_022918_1_00026		NC_019726_00102	KY794641_00162	MT554104_00027	NC_019448_00017	KY779849_00028	NC_025426_00141	MT786458_00065	LC574321_00163	MN304941_00055	MG557618_00161	MK250904_00182	MH159197_00186		MH107769_00025
g000000171_000000007	g000000171		hypothetical protein	95	1	20	21	hypothetical protein(16):phi PV83 orf 20-like protein(5)	NA(21)	144	834	757.14	296	1
g000000231_000000003	g000000231		hypothetical protein	60	6	20	20	hypothetical protein(20)	NA(20)	525	600	585.75	299	1
g000000306_000000001	g000000306		hypothetical protein	40	6	20	20	hypothetical protein(20)	NA(20)	186	324	201.75	298	1
g000000335_000000002	g000000335		hypothetical protein	50	5	20	20	hypothetical protein(20)	NA(20)	1407	1479	1451.1	295	1
g000000514_000000002	g000000514		hypothetical protein	50	2	20	20	hypothetical protein(20)	NA(20)	138	168	139.5	297	1
g000000204_000000002	g000000204		nuclease	50	8	19	19	nuclease(15):hypothetical protein(4)	NA(19)	357	375	366.0	304	1	MZ417326_00117			NC_007021_00140	KY779848_00030	KX532239_00182	NC_022090_00151	NC_020877_00143	MZ643272_00153	AP019522_00040	NC_030933_00156	NC_019511_00008	MW363798_00169	MN091625_00092
g000000294_000000003	g000000294		putative lipoprotein	60	4	19	19	putative lipoprotein(18):hypothetical protein(1)	NA(19)	432	435	434.84	301	1
g000000307_000000005	g000000307		hypothetical protein	80	2	19	19	hypothetical protein(19)	NA(19)	312	321	316.26	308	1																			NC_022920_1_00184		NC_023573_00172	NC_019726_00150	KY794641_00110	MT554104_00197	NC_019448_00188	KY779849_00199	NC_025426_00092	MT786458_00116	LC574321_00111	MN304941_00107	MG557618_00109	MK250904_00131	MH159197_00135	MN045228_00191	MH107769_00193
g000000325_000000002	g000000325		hypothetical protein	50	5	19	19	hypothetical protein(19)	NA(19)	195	204	202.26	303	1					KY779848_00185	KX532239_00141			MZ643272_00107			NC_019511_00052			OL741057_00036	MT787017_00026	KY794643_00108	KY794642_00108						MT554104_00202	NC_019448_00193	KY779849_00204	NC_025426_00097	MT786458_00111	LC574321_00116	MN304941_00102	MG557618_00114	MK250904_00136	MH159197_00140
g000000373	g000000373		hypothetical protein	30	3	19	19	hypothetical protein(19)	NA(19)	348	360	356.68	300	1
g000000497_000000006	g000000497		hypothetical protein	90	2	19	19	hypothetical protein(19)	NA(19)	237	237	237.0	302	1																			NC_022920_1_00182		NC_023573_00170	NC_019726_00152	KY794641_00108	MT554104_00195	NC_019448_00186	KY779849_00197	NC_025426_00090	MT786458_00118	LC574321_00109	MN304941_00109	MG557618_00107	MK250904_00129	MH159197_00133	MN045228_00189	MH107769_00191
g000000538_000000004	g000000538		intron-encoded endonuclease	70	4	19	19	intron-encoded endonuclease(19)	NA(19)	969	981	970.42	307	1		NC_047948_00156	NC_047945_1_00073			KX532239_00108	NC_022090_00081	NC_020877_00081		AP019522_00148	NC_030933_00089	NC_019511_00086	MW363798_00055	MN091625_00138
g000000572	g000000572		putative terminase small subunit	30	3	19	19	putative terminase small subunit(18):TerS(1)	NA(19)	468	486	469.74	305	1
g000000682	g000000682		helicase DnaB	30	3	19	19	helicase DnaB(17):hypothetical protein(1):helicase(1)	NA(19)	1233	1242	1241.37	300	2
g000000724_000000007	g000000724		hypothetical protein	95	1	19	19	hypothetical protein(19)	NA(19)	501	585	580.58	309	1
g000000741_000000007	g000000741		hypothetical protein	95	1	19	19	hypothetical protein(19)	NA(19)	396	450	398.84	301	2
g000000766_000000007	g000000766		hypothetical protein	95	1	19	20	hypothetical protein(20)	NA(20)	342	1425	1353.15	306	1
g000000155_000000001	g000000155		hypothetical protein	40	3	18	18	hypothetical protein(18)	NA(18)	216	219	216.17	315	1
g000000321_000000005	g000000321		hypothetical protein	80	5	18	23	hypothetical protein(23)	NA(23)	222	222	222.0	310	1		NC_047948_00005	NC_047945_1_00142														KY794643_00155	KY794642_00157		NC_022918_1_00025			KY794641_00161									MK250904_00181	MH159197_00185
g000000356_000000006	g000000356		hypothetical protein	90	2	18	26	hypothetical protein(26)	NA(26)	150	483	294.92	311	1
g000000502_000000006	g000000502		hypothetical protein	90	2	18	21	hypothetical protein(21)	NA(21)	222	222	222.0	317	1																			NC_022920_1_00012	NC_022918_1_00017		NC_019726_00111		MT554104_00018;MT554104_00244	NC_019448_00008	KY779849_00019	NC_025426_00132	MT786458_00074	LC574321_00154	MN304941_00064	MG557618_00152	MK250904_00174	MH159197_00178	MN045228_00016	MH107769_00017;MH107769_00237
g000000512_000000007	g000000512		hypothetical protein	95	1	18	18	hypothetical protein(18)	NA(18)	174	174	174.0	318	1
g000000516_000000006	g000000516		hypothetical protein	90	3	18	18	hypothetical protein(18)	NA(18)	147	156	149.0	314	1
g000000519_000000007	g000000519		hypothetical protein	95	1	18	18	hypothetical protein(18)	NA(18)	147	147	147.0	316	1
g000000883_000000001	g000000883		hypothetical protein	40	2	18	18	hypothetical protein(18)	NA(18)	681	705	682.33	312	1
g000001250_000000007	g000001250		cro-like repressor	95	1	18	18	cro-like repressor(18)	NA(18)	219	219	219.0	313	1
g000000269_000000001	g000000269		hypothetical protein	40	2	17	17	hypothetical protein(17)	NA(17)	144	150	146.29	319	1
g000000362_000000007	g000000362		phi PVL orf 32-like protein	95	1	17	27	phi PVL orf 32-like protein(16):transcriptional regulator(11)	NA(27)	138	417	221.0	321	1
g000000429	g000000429		hypothetical protein	30	5	17	17	hypothetical protein(17)	NA(17)	441	828	801.18	323	1
g000000898_000000003	g000000898		hypothetical protein	60	2	17	17	hypothetical protein(17)	NA(17)	615	624	623.29	322	1
g000000904_000000005	g000000904		hypothetical protein	80	2	17	18	hypothetical protein(18)	NA(18)	264	537	507.83	320	1
g000000036	g000000036		transposase%2C IS605 OrfB family	30	16	16	32	transposase%2C IS605 OrfB family(11):transposase(8):putative IS transposase (OrfB)(7):putative transposase(4):hypothetical protein(2)	NA(32)	237	1284	994.31	327	1				NC_007021_00092	KY779848_00100;KY779848_00126	KX532239_00044;KX532239_00085	NC_022090_00014;NC_022090_00174	NC_020877_00014;NC_020877_00166	MZ643272_00008;MZ643272_00009;MZ643272_00016;MZ643272_00070	AP019522_00082;AP019522_00083;AP019522_00141;AP019522_00142	NC_030933_00019;NC_030933_00027;NC_030933_00082	NC_019511_00146	MW363798_00076;MW363798_00125	MN091625_00119;MN091625_00141;MN091625_00142		MT787017_00106			NC_022920_1_00108	NC_022918_1_00117	NC_023573_00093;NC_023573_00128
g000000381_000000006	g000000381		hypothetical protein	90	2	16	16	hypothetical protein(16)	NA(16)	300	300	300.0	325	1																					NC_023573_00189			MT554104_00216	NC_019448_00205	KY779849_00216		MT786458_00098	LC574321_00128	MN304941_00090	MG557618_00126	MK250904_00148	MH159197_00152	MN045228_00209	MH107769_00211
g000000415_000000003	g000000415		N-acetylmuramoyl-L-alanine amidase	60	5	16	16	N-acetylmuramoyl-L-alanine amidase(16)	NA(16)	918	963	933.75	324	1	MZ417326_00148				KY779848_00055	KX532239_00015	NC_022090_00171	NC_020877_00163	MZ643272_00175	AP019522_00062	NC_030933_00178	NC_019511_00174	MW363798_00145
g000000556_000000004	g000000556		hypothetical protein	70	2	16	16	hypothetical protein(16)	NA(16)	624	639	638.06	326	1
g000000198_000000001	g000000198		hypothetical protein	40	8	15	16	hypothetical protein(16)	NA(16)	219	480	283.69	335	1		NC_047948_00022	NC_047945_1_00153													MT787017_00016	KY794643_00121	KY794642_00121					KY794641_00134		NC_019448_00209	KY779849_00220		MT786458_00094	LC574321_00132	MN304941_00086	MG557618_00130	MK250904_00152	MH159197_00156
g000000260_000000006	g000000260		hypothetical protein	90	3	15	15	hypothetical protein(15)	NA(15)	246	246	246.0	334	1															OL741057_00205		KY794643_00158	KY794642_00160		NC_022918_1_00028				MT554104_00029	NC_019448_00019	KY779849_00030	NC_025426_00143	MT786458_00063	LC574321_00165	MN304941_00053	MG557618_00163	MK250904_00184	MH159197_00188
g000000396	g000000396		hypothetical protein	30	2	15	16	hypothetical protein(16)	NA(16)	204	933	872.06	330	1
g000000400_000000006	g000000400		hypothetical protein	90	2	15	15	hypothetical protein(15)	NA(15)	162	168	164.8	333	1
g000000402_000000004	g000000402		hypothetical protein	70	5	15	15	hypothetical protein(15)	NA(15)	159	159	159.0	329	1				NC_007021_00021	KY779848_00090														NC_022920_1_00097	NC_022918_1_00106	NC_023573_00082	NC_019726_00023		MT554104_00105	NC_019448_00098	KY779849_00111	NC_025426_00224		LC574321_00021	MN304941_00198	MG557618_00019	MK250904_00041	MH159197_00045
g000000406_000000005	g000000406		hypothetical protein	80	2	15	17	hypothetical protein(17)	NA(17)	138	138	138.0	337	1																			NC_022920_1_00013	NC_022918_1_00018	NC_023573_00208	NC_019726_00110		MT554104_00019;MT554104_00245	NC_019448_00009	KY779849_00020	NC_025426_00133	MT786458_00073	LC574321_00155	MN304941_00063	MG557618_00153	MK250904_00175	MH159197_00179
g000000486_000000001	g000000486		transcription repressor	40	3	15	15	transcription repressor(10):hypothetical protein(5)	NA(15)	180	291	263.2	338	1
g000000496_000000002	g000000496		hypothetical protein	50	3	15	15	hypothetical protein(15)	NA(15)	240	240	240.0	332	1																			NC_022920_1_00202		NC_023573_00190	NC_019726_00132	KY794641_00128	MT554104_00217	NC_019448_00206	KY779849_00217		MT786458_00097	LC574321_00129	MN304941_00089	MG557618_00127	MK250904_00149	MH159197_00153	MN045228_00210	MH107769_00212
g000000829_000000007	g000000829		hypothetical protein	95	1	15	15	hypothetical protein(15)	NA(15)	180	180	180.0	331	1
g000001150_000000007	g000001150		hypothetical protein	95	1	15	15	hypothetical protein(15)	NA(15)	267	267	267.0	328	1
g000001363_000000007	g000001363		hypothetical protein	95	1	15	15	hypothetical protein(15)	NA(15)	174	174	174.0	336	1																			NC_022920_1_00080	NC_022918_1_00089		NC_019726_00040												MN045228_00084
g000001392_000000007	g000001392		hypothetical protein	95	1	15	15	hypothetical protein(15)	NA(15)	150	150	150.0	328	2
g000000048	g000000048		hypothetical protein	30	17	14	19	hypothetical protein(19)	NA(19)	237	1386	937.58	348	1		NC_047948_00087	NC_047945_1_00001;NC_047945_1_00157		KY779848_00077						NC_030933_00021			MN091625_00030;MN091625_00035	OL741057_00024	MT787017_00010;MT787017_00147	KY794643_00124	KY794642_00124;KY794642_00200	NC_022920_1_00207					MT554104_00225;MT554104_00226			NC_025426_00113							MN045228_00217
g000000120_000000001	g000000120		nuclease	40	8	14	14	nuclease(14)	NA(14)	174	231	189.0	345	1		NC_047948_00197	NC_047945_1_00115		KY779848_00003	KX532239_00148				AP019522_00003	NC_030933_00125	NC_019511_00045		MN091625_00085	OL741057_00021	MT787017_00007	KY794643_00127	KY794642_00129	NC_022920_1_00001	NC_022918_1_00003
g000000342_000000005	g000000342	orf5	putative anti-repressor protein	80	4	14	15	putative anti-repressor protein(13):hypothetical protein(1):antirepressor(1)	orf5(13):NA(2)	246	777	726.4	339	3
g000000477_000000005	g000000477		hypothetical protein	80	2	14	14	hypothetical protein(14)	NA(14)	264	321	304.71	343	1
g000000493_000000005	g000000493		phi SLT orf 81b-like protein	80	3	14	14	phi SLT orf 81b-like protein(11):hypothetical protein(3)	NA(14)	174	246	189.43	341	1
g000000549_000000007	g000000549		hypothetical protein	95	1	14	14	hypothetical protein(14)	NA(14)	588	744	717.43	344	1
g000000627_000000004	g000000627		hypothetical protein	70	2	14	14	hypothetical protein(14)	NA(14)	228	273	234.43	339	2
g000000645_000000001	g000000645		hypothetical protein	40	3	14	14	hypothetical protein(14)	NA(14)	207	234	212.14	342	1
g000000651_000000004	g000000651		hypothetical protein	70	2	14	14	hypothetical protein(14)	NA(14)	153	204	200.36	346	1
g000000652_000000003	g000000652		hypothetical protein	60	3	14	14	hypothetical protein(14)	NA(14)	192	201	193.29	339	1
g000000658_000000001	g000000658		hypothetical protein	40	2	14	14	hypothetical protein(14)	NA(14)	171	177	176.57	347	1
g000000663_000000005	g000000663		hypothetical protein	80	2	14	14	hypothetical protein(14)	NA(14)	159	162	161.79	340	1
g000000169_000000002	g000000169		putative 2%2C3-cyclic nucleotide 3-phosphodiesterase (putative)	50	5	13	13	putative 2%2C3-cyclic nucleotide 3-phosphodiesterase (putative)(5):RNA ligase(4):hypothetical protein(4)	NA(13)	264	2301	1753.15	350	1	MZ417326_00056			NC_007021_00126	KY779848_00043	KX532239_00005	NC_022090_00164	NC_020877_00156	MZ643272_00165	AP019522_00052	NC_030933_00169	NC_019511_00184	MW363798_00157				KY794643_00119	KY794642_00119
g000000641_000000007	g000000641		hypothetical protein	95	1	13	13	hypothetical protein(13)	NA(13)	231	240	237.92	353	1
g000000816_000000003	g000000816		hypothetical protein	60	2	13	13	hypothetical protein(13)	NA(13)	210	210	210.0	351	1
g000001213_000000007	g000001213	orf4.1	putative transcriptional regulator protein	95	1	13	13	putative transcriptional regulator protein(13)	orf4.1(13)	237	237	237.0	352	1
g000001269_000000007	g000001269		hypothetical protein	95	1	13	13	hypothetical protein(13)	NA(13)	210	210	210.0	354	1
g000001389_000000007	g000001389		hypothetical protein	95	1	13	13	hypothetical protein(13)	NA(13)	153	153	153.0	349	1
g000001564_000000007	g000001564		hypothetical protein	95	1	13	13	hypothetical protein(13)	NA(13)	651	651	651.0	349	2
g000000170_000000002	g000000170		hypothetical protein	50	4	12	13	hypothetical protein(13)	NA(13)	237	567	427.85	358	1				NC_007021_00136	KY779848_00019	KX532239_00171	NC_022090_00140	NC_020877_00132	MZ643272_00139	AP019522_00029	NC_030933_00144;NC_030933_00145	NC_019511_00019	MW363798_00178
g000000389_000000005	g000000389		hypothetical protein	80	4	12	13	hypothetical protein(13)	NA(13)	264	264	264.0	362	1																	KY794643_00152	KY794642_00154				NC_019726_00106	KY794641_00158	MT554104_00023;MT554104_00249	NC_019448_00013	KY779849_00024	NC_025426_00137	MT786458_00069	LC574321_00159	MN304941_00059	MG557618_00157
g000000458	g000000458		intron encoded nuclease	30	4	12	12	intron encoded nuclease(9):putative intron-encoded nuclease(3)	NA(12)	972	1404	1227.25	361	1																	KY794643_00018	KY794642_00018			NC_023573_00081		KY794641_00019
g000000491_000000005	g000000491		hypothetical protein	80	3	12	12	hypothetical protein(12)	NA(12)	246	255	254.0	363	1		NC_047948_00010																KY794642_00162						MT554104_00035	NC_019448_00025	KY779849_00036	NC_025426_00149	MT786458_00057	LC574321_00171	MN304941_00047	MG557618_00169	MK250904_00189	MH159197_00193
g000000547_000000003	g000000547		hypothetical protein	60	4	12	12	hypothetical protein(12)	NA(12)	753	765	756.75	357	1
g000000555_000000001	g000000555		hypothetical protein	40	3	12	12	hypothetical protein(11):ERF-like recombinase(1)	NA(12)	639	654	650.0	356	1
g000000597_000000003	g000000597		hypothetical protein	60	3	12	12	hypothetical protein(12)	NA(12)	363	366	365.25	359	1
g000000768_000000005	g000000768		hypothetical protein	80	2	12	12	hypothetical protein(12)	NA(12)	333	333	333.0	355	2
g000000938_000000007	g000000938		chemotaxis inhibitory protein	95	1	12	12	chemotaxis inhibitory protein(12)	NA(12)	450	450	450.0	360	1
g000001081_000000007	g000001081		transcriptional repressor	95	1	12	12	transcriptional repressor(12)	NA(12)	315	315	315.0	355	1
g000001553_000000007	g000001553		hypothetical protein	95	1	12	12	hypothetical protein(12)	NA(12)	675	675	675.0	355	3
g000000030	g000000030		pentapeptide repeat-containing protein	30	13	11	26	pentapeptide repeat-containing protein(19):putative pentapeptide repeat protein(6):hypothetical protein(1)	NA(26)	195	747	653.31	371	1	MZ417326_00087			NC_007021_00104	KY779848_00182;KY779848_00187	KX532239_00137;KX532239_00143	NC_022090_00110;NC_022090_00115	NC_020877_00110;NC_020877_00115	MZ643272_00100;MZ643272_00103;MZ643272_00109;MZ643272_00126	AP019522_00175;AP019522_00178	NC_030933_00116;NC_030933_00119;NC_030933_00121	NC_019511_00050;NC_019511_00056;NC_019511_00059	MW363798_00012;MW363798_00025;MW363798_00028;MW363798_00190
g000000247_000000005	g000000247		hypothetical protein	80	7	11	11	hypothetical protein(11)	NA(11)	246	357	344.45	370	1															OL741057_00027	MT787017_00012			NC_022920_1_00205	NC_022918_1_00185	NC_023573_00191	NC_019726_00129													MH107769_00219
g000000358_000000005	g000000358		hypothetical protein	80	3	11	11	hypothetical protein(11)	NA(11)	195	462	435.0	367	1		NC_047948_00009																						MT554104_00036	NC_019448_00026	KY779849_00037	NC_025426_00150	MT786458_00056	LC574321_00172	MN304941_00046	MG557618_00170	MK250904_00190	MH159197_00194
g000000567	g000000567		hypothetical protein	30	2	11	11	hypothetical protein(6):gp3(5)	NA(11)	492	501	496.09	368	1
g000000629_000000002	g000000629		hypothetical protein	50	2	11	11	hypothetical protein(11)	NA(11)	258	273	260.73	372	1		NC_047948_00123	NC_047945_1_00037		KY779848_00118	KX532239_00077	NC_022090_00053	NC_020877_00053	MZ643272_00049	AP019522_00123	NC_030933_00060	NC_019511_00113	MW363798_00085
g000000631	g000000631		HTH DNA binding protein	30	2	11	11	HTH DNA binding protein(10):transcriptional regulator(1)	NA(11)	258	633	294.27	365	1
g000000667_000000006	g000000667		nucleic acid binding protein	90	2	11	12	nucleic acid binding protein(11):hypothetical protein(1)	NA(12)	150	858	788.25	366	1
g000000794_000000007	g000000794		transcription regulator	95	1	11	11	transcription regulator(11)	NA(11)	234	255	253.09	364	1
g000000897_000000006	g000000897		hypothetical protein	90	2	11	11	hypothetical protein(11)	NA(11)	633	633	633.0	369	1
g000000308_000000001	g000000308		HNH endonuclease	40	4	10	11	HNH endonuclease(9):HTH homing endonuclease(2)	NA(11)	321	726	626.73	375	1		NC_047948_00142	NC_047945_1_00056		KY779848_00145	KX532239_00103	NC_022090_00076	NC_020877_00076			NC_030933_00084	NC_019511_00091	MW363798_00060	MN091625_00148;MN091625_00155
g000000315_000000004	g000000315		hypothetical protein	70	6	10	10	hypothetical protein(10)	NA(10)	252	255	253.5	374	1																MT787017_00022	KY794643_00112	KY794642_00112									NC_025426_00107							MN045228_00206
g000000374_000000004	g000000374		hypothetical protein	70	5	10	10	hypothetical protein(8):gp15(2)	NA(10)	345	360	349.2	380	1		NC_047948_00003	NC_047945_1_00140														KY794643_00151	KY794642_00153	NC_022920_1_00016	NC_022918_1_00021												MK250904_00177	MH159197_00181	MN045228_00019
g000000520_000000005	g000000520		hypothetical protein	80	4	10	10	hypothetical protein(10)	NA(10)	135	138	135.6	381	1		NC_047948_00147	NC_047945_1_00062											MN091625_00050	OL741057_00175	MT787017_00157
g000000617_000000003	g000000617		hypothetical protein	60	3	10	10	hypothetical protein(10)	NA(10)	276	306	279.0	376	1																								MT554104_00223	NC_019448_00210	KY779849_00221		MT786458_00093	LC574321_00133	MN304941_00085	MG557618_00131	MK250904_00153	MH159197_00157
g000000637	g000000637		hypothetical protein	30	2	10	10	hypothetical protein(9):antitoxin mazE-like protein(1)	NA(10)	249	798	709.5	379	1
g000000728_000000001	g000000728		hypothetical protein	40	2	10	10	hypothetical protein(10)	NA(10)	552	552	552.0	378	1	MZ417326_00057				KY779848_00180	KX532239_00135	NC_022090_00108	NC_020877_00108	MZ643272_00101	AP019522_00176	NC_030933_00117	NC_019511_00058	MW363798_00027
g000000772_000000006	g000000772		hypothetical protein	90	2	10	10	hypothetical protein(10)	NA(10)	315	315	315.0	377	1																MT787017_00006	KY794643_00130	KY794642_00132								KY779849_00004	NC_025426_00117		LC574321_00139	MN304941_00079	MG557618_00137	MK250904_00159	MH159197_00163
g000001044_000000007	g000001044		hypothetical protein	95	1	10	10	hypothetical protein(10)	NA(10)	228	342	330.6	373	2
g000001491_000000007	g000001491		putative exonuclease	95	1	10	10	putative exonuclease(10)	NA(10)	897	933	929.4	373	1
g000000083_000000002	g000000083		adenine-specific methyltransferase	50	6	9	19	adenine-specific methyltransferase(9):cytosine specific DNA methyltransferase(3):DNA methylase family protein(2):DNA methylase(2):DNA methyltransferase(2):putative DNA cytosine methylase(1)	NA(19)	138	1143	533.53	403	1	MZ417326_00025				KY779848_00120;KY779848_00122	KX532239_00079;KX532239_00081	NC_022090_00054;NC_022090_00056	NC_020877_00054;NC_020877_00056	MZ643272_00051;MZ643272_00052;MZ643272_00054		NC_030933_00062;NC_030933_00064	NC_019511_00109;NC_019511_00111	MW363798_00080;MW363798_00081;MW363798_00083
g000000255_000000001	g000000255		hypothetical protein	40	2	9	10	hypothetical protein(10)	NA(10)	261	291	288.0	407	1					KY779848_00015	KX532239_00167		NC_020877_00126	MZ643272_00135	AP019522_00025	NC_030933_00140	NC_019511_00025	MW363798_00004;MW363798_00182
g000000296	g000000296		intron-encoded nuclease	30	4	9	10	intron-encoded nuclease(9):hypothetical protein(1)	NA(10)	399	414	407.1	383	1				NC_007021_00105	KY779848_00001	KX532239_00146	NC_022090_00119	NC_020877_00119	MZ643272_00112	AP019522_00001		NC_019511_00047	MW363798_00022;MW363798_00200
g000000361_000000001	g000000361		hypothetical protein	40	4	9	10	hypothetical protein(10)	NA(10)	252	417	392.1	398	1				NC_007021_00118	KY779848_00011	KX532239_00162	NC_022090_00133	NC_020877_00122		AP019522_00018	NC_030933_00134	NC_019511_00031	MW363798_00010;MW363798_00188
g000000363	g000000363		hypothetical protein	30	5	9	10	hypothetical protein(7):HNH endonuclease(1):putative HNH homing endonuclease(1):putative HNH endonuclease(1)	NA(10)	123	552	505.8	384	1															OL741057_00159
g000000365_000000002	g000000365		hypothetical protein	50	2	9	9	hypothetical protein(9)	NA(9)	387	402	390.33	405	1																					NC_023573_00192	NC_019726_00128													MH107769_00220
g000000368_000000005	g000000368		hypothetical protein	80	4	9	9	hypothetical protein(9)	NA(9)	384	384	384.0	388	1		NC_047948_00169	NC_047945_1_00086	NC_007021_00132														KY794642_00166
g000000375_000000005	g000000375		hypothetical protein	80	4	9	9	hypothetical protein(9)	NA(9)	273	354	312.33	410	1					KY779848_00188	KX532239_00144	NC_022090_00116	NC_020877_00116	MZ643272_00110	AP019522_00183	NC_030933_00122	NC_019511_00049	MW363798_00024
g000000405_000000006	g000000405		hypothetical protein	90	3	9	9	hypothetical protein(9)	NA(9)	141	141	141.0	396	1					KY779848_00032	KX532239_00183	NC_022090_00152	NC_020877_00144	MZ643272_00155	AP019522_00042	NC_030933_00158	NC_019511_00006	MW363798_00167
g000000435_000000002	g000000435		hypothetical protein	50	5	9	9	hypothetical protein(9)	NA(9)	591	666	647.0	409	1
g000000442_000000006	g000000442		hypothetical protein	90	4	9	9	hypothetical protein(9)	NA(9)	489	507	498.0	382	2					KY779848_00179	KX532239_00134	NC_022090_00107	NC_020877_00107	MZ643272_00099	AP019522_00174	NC_030933_00115	NC_019511_00060	MW363798_00029
g000000501_000000006	g000000501		hypothetical protein	90	2	9	10	hypothetical protein(9):gp2(1)	NA(10)	225	597	520.2	391	1
g000000526_000000007	g000000526	nrdE	ribonucleotide-diphosphate reductase alpha subunit	95	1	9	21	ribonucleotide-diphosphate reductase alpha subunit(6):ribonucleotide reductase alpha subunit(5):ribonucleoside-diphosphate reductase alpha subunit(4):ribonucleoside-diphosphate reductase subunit alpha(3):Ribonucleoside-diphosphate reductase subunit alpha(1):ribonucleotide-diphosphate reductase subunit alpha(1):intein-containing putative ribonucleoside diphosphate reductase alpha subunit precursor…	NA(20):nrdE(1)	423	2682	1031.43	401	1					KY779848_00134;KY779848_00136;KY779848_00138	KX532239_00093;KX532239_00095;KX532239_00097	NC_022090_00066;NC_022090_00068;NC_022090_00070	NC_020877_00066;NC_020877_00068;NC_020877_00070	MZ643272_00064	AP019522_00133;AP019522_00135	NC_030933_00074;NC_030933_00076	NC_019511_00097;NC_019511_00099	MW363798_00066;MW363798_00068
g000000582	g000000582		homing endonuclease	30	2	9	12	homing endonuclease(8):hypothetical protein(4)	NA(12)	378	1035	757.5	390	1						KX532239_00145	NC_022090_00117;NC_022090_00118	NC_020877_00117;NC_020877_00118	MZ643272_00111	AP019522_00184	NC_030933_00123;NC_030933_00124	NC_019511_00048	MW363798_00023			MT787017_00177
g000000587_000000007	g000000587		phi PVL orf 33-like protein	95	1	9	9	phi PVL orf 33-like protein(9)	NA(9)	342	540	459.67	386	1
g000000604_000000005	g000000604		putative transcriptional regulator	80	3	9	9	putative transcriptional regulator(8):hypothetical protein(1)	NA(9)	315	339	325.67	387	1
g000000610_000000007	g000000610		hypothetical protein	95	1	9	10	hypothetical protein(10)	NA(10)	315	315	315.0	400	1					KY779848_00012	KX532239_00163	NC_022090_00134	NC_020877_00123	MZ643272_00130	AP019522_00020	NC_030933_00135	NC_019511_00030	MW363798_00009;MW363798_00187
g000000612_000000001	g000000612		hypothetical protein	40	2	9	10	hypothetical protein(10)	NA(10)	279	309	305.4	385	1				NC_007021_00108	KY779848_00009	KX532239_00160	NC_022090_00131		MZ643272_00125	AP019522_00015	NC_030933_00132	NC_019511_00033	MW363798_00013;MW363798_00191
g000000661_000000006	g000000661		membrane protein	90	2	9	9	membrane protein(9)	NA(9)	171	171	171.0	406	1		NC_047948_00198	NC_047945_1_00116																							KY779849_00002	NC_025426_00115		LC574321_00137	MN304941_00081	MG557618_00135	MK250904_00157	MH159197_00161
g000000745_000000004	g000000745		hypothetical protein	70	2	9	9	hypothetical protein(9)	NA(9)	414	420	419.33	404	1																											NC_025426_00024	MT786458_00182	LC574321_00045	MN304941_00173	MG557618_00043	MK250904_00065	MH159197_00069		MH107769_00125
g000000761_000000006	g000000761		hypothetical protein	90	2	9	11	hypothetical protein(11)	NA(11)	198	588	474.0	408	1
g000000776_000000006	g000000776		hypothetical protein	90	2	9	9	hypothetical protein(9)	NA(9)	273	309	305.0	393	1
g000000791_000000007	g000000791		hypothetical protein	95	1	9	9	hypothetical protein(9)	NA(9)	264	264	264.0	399	1					KY779848_00174	KX532239_00129	NC_022090_00102	NC_020877_00102	MZ643272_00094	AP019522_00169	NC_030933_00110	NC_019511_00065	MW363798_00034
g000000806_000000007	g000000806		hypothetical protein	95	1	9	9	hypothetical protein(9)	NA(9)	231	231	231.0	389	1																			NC_022920_1_00185		NC_023573_00173	NC_019726_00149	KY794641_00111											MN045228_00192	MH107769_00194
g000000885_000000004	g000000885	sea	enterotoxin type A precursor	70	2	9	9	enterotoxin type A precursor(5):enterotoxin type A/P(4)	sea(5):NA(4)	774	783	778.0	395	1
g000000933_000000007	g000000933		hypothetical protein	95	1	9	9	hypothetical protein(9)	NA(9)	453	453	453.0	397	1
g000001062_000000007	g000001062		hypothetical protein	95	1	9	9	hypothetical protein(9)	NA(9)	330	330	330.0	394	1					KY779848_00163	KX532239_00118	NC_022090_00091	NC_020877_00091	MZ643272_00083	AP019522_00158	NC_030933_00099	NC_019511_00076	MW363798_00045
g000001188_000000007	g000001188		hypothetical protein	95	1	9	9	hypothetical protein(9)	NA(9)	246	246	246.0	382	1					KY779848_00178	KX532239_00133	NC_022090_00106	NC_020877_00106	MZ643272_00098	AP019522_00173	NC_030933_00114	NC_019511_00061	MW363798_00030
g000001333_000000007	g000001333		hypothetical protein	95	1	9	9	hypothetical protein(9)	NA(9)	186	186	186.0	402	1
g000001448_000000007	g000001448		ribonucleotide-diphosphate reductase beta subunit	95	1	9	9	ribonucleotide-diphosphate reductase beta subunit(9)	NA(9)	1338	1338	1338.0	392	1					KY779848_00133	KX532239_00092	NC_022090_00065	NC_020877_00065	MZ643272_00063	AP019522_00132	NC_030933_00073	NC_019511_00100	MW363798_00069
g000000227	g000000227		metallo-beta-lactamase superfamily protein	30	6	8	8	metallo-beta-lactamase superfamily protein(5):putative metal-dependent hydrolase(1):beta-lactamase domain containing hydrolase(1):metal-dependent hydrolase(1)	NA(8)	732	852	810.0	432	1	MZ417326_00112	NC_047948_00030
g000000250_000000004	g000000250		hypothetical protein	70	7	8	8	hypothetical protein(8)	NA(8)	312	312	312.0	418	1		NC_047948_00018	NC_047945_1_00151											MN091625_00095		MT787017_00018	KY794643_00123	KY794642_00123					KY794641_00129
g000000289	g000000289	gp68	HNH endonuclease	30	6	8	9	HNH endonuclease(5):HNH endonuclease family protein(2):putative HNH endonuclease(1):MazG-like pyrophosphatase(1)	NA(7):gp68(2)	414	936	518.0	412	1																MT787017_00165		KY794642_00048
g000000317_000000001	g000000317		hypothetical protein	40	4	8	8	hypothetical protein(8)	NA(8)	216	240	234.0	411	1				NC_007021_00112	KY779848_00005	KX532239_00150	NC_022090_00121		MZ643272_00115	AP019522_00004	NC_030933_00127	NC_019511_00043
g000000366_000000001	g000000366		hypothetical protein	40	5	8	9	hypothetical protein(9)	NA(9)	735	4143	3015.67	435	1	MZ417326_00125;MZ417326_00126			NC_007021_00142	KY779848_00031				MZ643272_00154	AP019522_00041	NC_030933_00157	NC_019511_00007	MW363798_00168
g000000386_000000007	g000000386		hypothetical protein	95	1	8	8	hypothetical protein(8)	NA(8)	258	282	262.12	428	1					KY779848_00183	KX532239_00138	NC_022090_00111	NC_020877_00111	MZ643272_00104	AP019522_00179	NC_030933_00120	NC_019511_00055
g000000470	g000000470		hypothetical protein	30	3	8	18	hypothetical protein(18)	NA(18)	342	345	343.5	416	1						KX532239_00168;KX532239_00170	NC_022090_00137;NC_022090_00139	NC_020877_00129;NC_020877_00131	MZ643272_00136;MZ643272_00138	AP019522_00026;AP019522_00028	NC_030933_00141;NC_030933_00143	NC_019511_00020;NC_019511_00022	MW363798_00001;MW363798_00003;MW363798_00179;MW363798_00181
g000000500_000000004	g000000500		hypothetical protein	70	3	8	9	hypothetical protein(9)	NA(9)	234	234	234.0	436	1						KX532239_00165	NC_022090_00136	NC_020877_00125	MZ643272_00132	AP019522_00022	NC_030933_00137	NC_019511_00028	MW363798_00007;MW363798_00185
g000000506_000000007	g000000506		hypothetical protein	95	1	8	8	hypothetical protein(8)	NA(8)	177	198	195.38	422	1
g000000517_000000004	g000000517		HNH endonuclease	70	2	8	9	HNH endonuclease(4):HNH-AP2 endonuclease II(3):hypothetical protein(2)	NA(9)	156	780	629.67	427	1
g000000600_000000001	g000000600		hypothetical protein	40	3	8	9	hypothetical protein(9)	NA(9)	339	351	344.33	413	1					KY779848_00007	KX532239_00152	NC_022090_00123		MZ643272_00118	AP019522_00007	NC_030933_00129	NC_019511_00041	MW363798_00021;MW363798_00199
g000000616_000000001	g000000616	cro	putative Cro-like repressor	40	2	8	8	putative Cro-like repressor(7):Cro protein(1)	NA(7):cro(1)	183	309	261.0	419	1
g000000636_000000006	g000000636		hypothetical protein	90	2	8	8	hypothetical protein(8)	NA(8)	249	249	249.0	423	1					KY779848_00121	KX532239_00080	NC_022090_00055	NC_020877_00055	MZ643272_00053		NC_030933_00063	NC_019511_00110	MW363798_00082
g000000647_000000001	g000000647		hypothetical protein	40	2	8	8	hypothetical protein(8)	NA(8)	147	228	207.75	431	1															OL741057_00033	MT787017_00020																		MN045228_00215	MH107769_00217
g000000649_000000003	g000000649		hypothetical protein	60	2	8	8	hypothetical protein(8)	NA(8)	210	216	210.75	411	2		NC_047948_00026			KY779848_00002	KX532239_00147	NC_022090_00120	NC_020877_00120	MZ643272_00113	AP019522_00002		NC_019511_00046
g000000655_000000005	g000000655		hypothetical protein	80	2	8	8	hypothetical protein(8)	NA(8)	180	180	180.0	425	1
g000000666_000000002	g000000666		hypothetical protein	50	3	8	9	hypothetical protein(9)	NA(9)	147	153	148.33	420	1		NC_047948_00217	NC_047945_1_00132						MZ643272_00133	AP019522_00023	NC_030933_00138	NC_019511_00027	MW363798_00006;MW363798_00184		OL741057_00010
g000000727_000000005	g000000727		hypothetical protein	80	2	8	8	hypothetical protein(8)	NA(8)	555	558	557.62	426	1
g000000737_000000007	g000000737		hypothetical protein	95	1	8	8	hypothetical protein(8)	NA(8)	477	483	482.25	430	1
g000000771_000000007	g000000771		hypothetical protein	95	1	8	8	hypothetical protein(8)	NA(8)	330	330	330.0	415	1
g000000787_000000007	g000000787		hypothetical protein	95	1	8	8	hypothetical protein(8)	NA(8)	282	282	282.0	417	1
g000000790_000000001	g000000790		hypothetical protein	40	2	8	8	hypothetical protein(8)	NA(8)	264	264	264.0	424	1				NC_007021_00155	KY779848_00046	KX532239_00008			MZ643272_00168	AP019522_00055	NC_030933_00171	NC_019511_00181	MW363798_00152
g000000808_000000007	g000000808		hypothetical protein	95	1	8	8	hypothetical protein(8)	NA(8)	225	225	225.0	434	1						KX532239_00180	NC_022090_00149	NC_020877_00141	MZ643272_00151	AP019522_00038	NC_030933_00154	NC_019511_00010	MW363798_00171
g000000840_000000006	g000000840		hypothetical protein	90	2	8	9	hypothetical protein(9)	NA(9)	156	156	156.0	421	1						KX532239_00164	NC_022090_00135	NC_020877_00124	MZ643272_00131	AP019522_00021	NC_030933_00136	NC_019511_00029	MW363798_00008;MW363798_00186
g000001065_000000007	g000001065		hypothetical protein	95	1	8	8	hypothetical protein(8)	NA(8)	327	327	327.0	429	1
g000001202_000000007	g000001202		Cro	95	1	8	8	Cro(8)	NA(8)	240	240	240.0	433	1
g000001263_000000007	g000001263		hypothetical protein	95	1	8	8	hypothetical protein(8)	NA(8)	213	213	213.0	414	1
g000000214_000000004	g000000214		hypothetical protein	70	4	7	15	hypothetical protein(15)	NA(15)	210	747	463.6	446	1					KY779848_00008	KX532239_00157;KX532239_00159	NC_022090_00128;NC_022090_00130		MZ643272_00123;MZ643272_00124	AP019522_00012;AP019522_00014		NC_019511_00034;NC_019511_00036	MW363798_00014;MW363798_00016;MW363798_00192;MW363798_00194
g000000297	g000000297		hypothetical protein	30	5	7	7	hypothetical protein(4):intron encoded nuclease(3)	NA(7)	930	1314	1090.71	452	1				NC_007021_00020	KY779848_00089					AP019522_00096				MN091625_00192	OL741057_00131	MT787017_00118												MT786458_00208
g000000299_000000001	g000000299		hypothetical protein	40	6	7	8	hypothetical protein(8)	NA(8)	366	792	568.5	454	1		NC_047948_00194	NC_047945_1_00112											MN091625_00087		MT787017_00008	KY794643_00125	KY794642_00126;KY794642_00127																MN045228_00216
g000000382_000000004	g000000382		membrane protein	70	4	7	7	membrane protein(7)	NA(7)	297	525	492.0	439	1					KY779848_00025				MZ643272_00142
g000000385_000000006	g000000385		hypothetical protein	90	5	7	7	hypothetical protein(7)	NA(7)	282	282	282.0	441	1		NC_047948_00125	NC_047945_1_00039											MN091625_00167	OL741057_00105	MT787017_00090	KY794643_00045	KY794642_00045
g000000390_000000002	g000000390	mbpT	MbpT	50	4	7	7	MbpT(6):membrane protein(1)	mbpT(6):NA(1)	201	261	244.29	444	1			NC_047945_1_00154													MT787017_00019						NC_019726_00098	KY794641_00166												MH107769_00029
g000000541_000000007	g000000541		hypothetical protein	95	1	7	8	hypothetical protein(8)	NA(8)	183	897	767.62	442	1					KY779848_00184	KX532239_00139	NC_022090_00112	NC_020877_00112	MZ643272_00105	AP019522_00180;AP019522_00181		NC_019511_00054
g000000548_000000001	g000000548		hypothetical protein	40	3	7	7	hypothetical protein(7)	NA(7)	705	762	741.0	443	1
g000000561	g000000561	g056	guanylate kinase	30	3	7	7	guanylate kinase(7)	NA(4):g056(3)	543	561	558.43	445	1
g000000603_000000007	g000000603		hypothetical protein	95	1	7	8	hypothetical protein(8)	NA(8)	339	339	339.0	455	1						KX532239_00153	NC_022090_00124		MZ643272_00119	AP019522_00008	NC_030933_00130	NC_019511_00040	MW363798_00020;MW363798_00198
g000000613_000000004	g000000613		hypothetical protein	70	3	7	8	hypothetical protein(8)	NA(8)	165	309	290.62	450	1						KX532239_00154	NC_022090_00125		MZ643272_00120	AP019522_00009	NC_030933_00131	NC_019511_00039	MW363798_00019;MW363798_00197
g000000628_000000002	g000000628		hypothetical protein	50	3	7	8	hypothetical protein(8)	NA(8)	267	273	270.75	451	1		NC_047948_00210;NC_047948_00213	NC_047945_1_00128		KY779848_00013			NC_020877_00127				NC_019511_00024										NC_019726_00116	KY794641_00148
g000000660_000000006	g000000660		hypothetical protein	90	3	7	7	hypothetical protein(7)	NA(7)	168	171	170.14	440	1
g000000807_000000007	g000000807		hypothetical protein	95	1	7	7	hypothetical protein(7)	NA(7)	231	795	714.43	438	1
g000000895_000000007	g000000895		hypothetical protein	95	1	7	7	hypothetical protein(7)	NA(7)	651	651	651.0	447	1
g000000913_000000007	g000000913		homing endonuclease	95	1	7	7	homing endonuclease(7)	NA(7)	483	483	483.0	453	1					KY779848_00135	KX532239_00094	NC_022090_00067	NC_020877_00067			NC_030933_00075	NC_019511_00098	MW363798_00067
g000001295_000000007	g000001295		hypothetical protein	95	1	7	7	hypothetical protein(7)	NA(7)	201	201	201.0	448	1
g000001301_000000007	g000001301		excisionase	95	1	7	7	excisionase(7)	NA(7)	201	201	201.0	437	2
g000001393_000000007	g000001393		hypothetical protein	95	1	7	7	hypothetical protein(7)	NA(7)	150	150	150.0	449	1
g000001495_000000007	g000001495		PV83 orf 3-like protein	95	1	7	7	PV83 orf 3-like protein(7)	NA(7)	906	906	906.0	437	1
g000001539_000000007	g000001539		hypothetical protein	95	1	7	7	hypothetical protein(7)	NA(7)	738	738	738.0	438	2
g000000114	g000000114		hypothetical protein	30	10	6	15	hypothetical protein(15)	NA(15)	777	861	796.8	498	1
g000000162	g000000162		hypothetical protein	30	8	6	11	hypothetical protein(11)	NA(11)	447	894	494.73	513	1
g000000203_000000004	g000000203		hypothetical protein	70	4	6	12	hypothetical protein(12)	NA(12)	363	2142	1067.75	509	1
g000000230	g000000230		hypothetical protein	30	7	6	8	hypothetical protein(8)	NA(8)	540	630	607.88	488	1
g000000235_000000003	g000000235		hypothetical protein	60	5	6	11	hypothetical protein(11)	NA(11)	483	492	487.36	508	1
g000000236_000000005	g000000236	g170	B-family DNA-polymerase	80	4	6	10	B-family DNA-polymerase(5):hypothetical protein(3):DNA polymerase(2)	g170(5):NA(5)	405	1722	1030.8	483	1
g000000238	g000000238		hypothetical protein	30	6	6	17	hypothetical protein(17)	NA(17)	441	543	481.94	514	1
g000000241	g000000241		hypothetical protein	30	5	6	8	hypothetical protein(8)	NA(8)	405	429	417.0	512	1
g000000246_000000004	g000000246		hydrolase	70	4	6	11	hydrolase(6):RNA polymerase beta subunit(3):hypothetical protein(2)	NA(11)	261	2034	1105.09	482	1
g000000252_000000001	g000000252		hypothetical protein	40	6	6	7	hypothetical protein(7)	NA(7)	258	297	268.29	487	1
g000000254_000000004	g000000254	g099	RNA polymerase beta subunit	70	4	6	11	RNA polymerase beta subunit(7):putative RNA-polymerase beta-subunit(4)	NA(7):g099(4)	294	4254	2284.36	521	1
g000000267_000000002	g000000267		hypothetical protein	50	7	6	10	hypothetical protein(10)	NA(10)	147	171	167.4	516	1
g000000284	g000000284		hypothetical protein	30	7	6	10	hypothetical protein(10)	NA(10)	609	639	627.6	515	1
g000000288_000000003	g000000288		hypothetical protein	60	5	6	6	hypothetical protein(6)	NA(6)	498	501	499.5	464	8
g000000295_000000005	g000000295		hypothetical protein	80	3	6	6	hypothetical protein(6)	NA(6)	414	420	419.0	468	3
g000000314_000000006	g000000314		head maturation protease	90	3	6	12	head maturation protease(8):hypothetical protein(4)	NA(12)	228	843	416.0	499	1
g000000324_000000005	g000000324	g178	RNA-polymerase beta'-subunit	80	4	6	8	RNA-polymerase beta'-subunit(6):hypothetical protein(1):RNA polymerase beta subunit(1)	g178(6):NA(2)	150	1512	1082.62	493	1
g000000327_000000003	g000000327		hypothetical protein	60	5	6	6	hypothetical protein(6)	NA(6)	123	183	170.0	511	1
g000000329_000000005	g000000329		hypothetical protein	80	5	6	7	hypothetical protein(6):tail protein(1)	NA(7)	1524	6084	4713.0	519	1
g000000330_000000001	g000000330		tail fiber protein	40	3	6	6	tail fiber protein(5):hypothetical protein(1)	NA(6)	1155	3420	2314.5	467	4
g000000331_000000004	g000000331	252	Type 2 topoisomerase subunit B	70	3	6	10	Type 2 topoisomerase subunit B(4):gp252(4):DNA-gyrase B-subunit(2)	252(4):gyrB(4):g314(2)	741	2283	1366.5	491	1
g000000332	g000000332		HNH endonuclease	30	6	6	10	HNH endonuclease(7):homing endonuclease(3)	NA(10)	1452	2205	1963.8	526	1
g000000333_000000004	g000000333	g145	putative terminase large subunit%3B ATP-dependent DNA-helicase	70	3	6	10	putative terminase large subunit%3B ATP-dependent DNA-helicase(4):terminase%2C large subunit(3):terminase large subunit%2Chelicase(3)	g145(4):g143(3):NA(3)	645	2034	1193.7	522	1
g000000334_000000002	g000000334		polymerase	50	4	6	6	polymerase(6)	NA(6)	1503	1554	1512.5	458	9
g000000339	g000000339		hypothetical protein	30	5	6	6	hypothetical protein(6)	NA(6)	1158	1185	1168.5	462	7
g000000343_000000001	g000000343		hypothetical protein	40	4	6	6	hypothetical protein(6)	NA(6)	708	741	731.0	462	6
g000000344_000000001	g000000344		hypothetical protein	40	5	6	6	hypothetical protein(6)	NA(6)	660	708	699.0	458	12
g000000345_000000001	g000000345		hypothetical protein	40	3	6	6	hypothetical protein(6)	NA(6)	663	702	695.5	479	1
g000000346	g000000346		hypothetical protein	30	3	6	12	hypothetical protein(12)	NA(12)	636	693	664.5	517	1
g000000347	g000000347		hypothetical protein	30	4	6	6	hypothetical protein(6)	NA(6)	621	642	625.5	470	3
g000000349_000000001	g000000349		hypothetical protein	40	5	6	6	hypothetical protein(6)	NA(6)	546	609	562.5	462	3
g000000351_000000002	g000000351		hypothetical protein	50	5	6	6	hypothetical protein(6)	NA(6)	537	564	558.0	470	2
g000000352	g000000352		hypothetical protein	30	6	6	6	hypothetical protein(6)	NA(6)	549	558	555.0	462	5
g000000353_000000002	g000000353		hypothetical protein	50	3	6	6	hypothetical protein(6)	NA(6)	534	543	541.5	492	1
g000000370_000000005	g000000370		hypothetical protein	80	3	6	6	hypothetical protein(6)	NA(6)	282	378	302.0	500	1
g000000376_000000004	g000000376		hypothetical protein	70	4	6	6	hypothetical protein(6)	NA(6)	333	351	336.0	458	8
g000000377_000000003	g000000377		hypothetical protein	60	3	6	6	hypothetical protein(6)	NA(6)	333	342	340.5	465	2
g000000383_000000002	g000000383		hypothetical protein	50	5	6	6	hypothetical protein(6)	NA(6)	291	294	293.0	461	4
g000000387_000000007	g000000387		hypothetical protein	95	1	6	6	hypothetical protein(6)	NA(6)	276	276	276.0	457	14
g000000388_000000004	g000000388		hypothetical protein	70	4	6	6	hypothetical protein(6)	NA(6)	270	273	270.5	462	1
g000000391_000000002	g000000391		hypothetical protein	50	2	6	6	hypothetical protein(6)	NA(6)	231	255	249.0	457	11
g000000393_000000005	g000000393		hypothetical protein	80	3	6	6	hypothetical protein(6)	NA(6)	228	228	228.0	457	16
g000000394_000000004	g000000394		DNA polymerase	70	5	6	10	DNA polymerase(9):hypothetical protein(1)	NA(10)	228	1935	1149.3	504	1
g000000404_000000006	g000000404		hypothetical protein	90	3	6	6	hypothetical protein(6)	NA(6)	150	150	150.0	489	1
g000000408_000000005	g000000408		hypothetical protein	80	5	6	6	hypothetical protein(6)	NA(6)	5223	5244	5240.5	458	3
g000000409_000000004	g000000409		virion structural protein	70	2	6	6	virion structural protein(6)	NA(6)	2442	2472	2449.5	461	2
g000000410_000000006	g000000410	g267	NAD-dependent DNA-ligase	90	2	6	6	NAD-dependent DNA-ligase(6)	g267(6)	1989	1992	1990.0	462	8
g000000412	g000000412		hypothetical protein	30	5	6	6	hypothetical protein(6)	NA(6)	1878	1887	1881.0	462	4
g000000414_000000005	g000000414		virion structural protein	80	3	6	7	virion structural protein(7)	NA(7)	573	1491	1257.43	494	1
g000000418	g000000418		hypothetical protein	30	5	6	7	hypothetical protein(7)	NA(7)	1158	1329	1186.71	505	1
g000000419	g000000419		hypothetical protein	30	5	6	6	hypothetical protein(6)	NA(6)	1182	1245	1196.5	480	1
g000000427_000000001	g000000427		hypothetical protein	40	5	6	6	hypothetical protein(6)	NA(6)	654	837	785.5	473	2
g000000428	g000000428		hypothetical protein	30	4	6	7	hypothetical protein(7)	NA(7)	792	837	810.43	484	1
g000000431_000000001	g000000431		hypothetical protein	40	4	6	6	hypothetical protein(6)	NA(6)	729	738	735.0	458	13
g000000432_000000002	g000000432		hypothetical protein	50	2	6	6	hypothetical protein(6)	NA(6)	687	693	688.5	460	5
g000000433_000000001	g000000433		hypothetical protein	40	5	6	6	hypothetical protein(6)	NA(6)	663	690	685.5	464	6
g000000434	g000000434		hypothetical protein	30	5	6	6	hypothetical protein(6)	NA(6)	612	669	624.0	465	5
g000000437_000000002	g000000437	rnhA	Ribonuclease HI	50	4	6	6	Ribonuclease HI(4):Rnase H(2)	rnhA(4):NA(2)	612	621	614.0	471	2
g000000438_000000003	g000000438		hypothetical protein	60	5	6	6	hypothetical protein(3):Arc-like repressor(3)	NA(6)	525	588	555.0	503	1
g000000439_000000001	g000000439		hypothetical protein	40	5	6	6	hypothetical protein(6)	NA(6)	513	531	522.0	464	7
g000000441	g000000441		terminal repeat-encoded protein	30	4	6	6	terminal repeat-encoded protein(2):HNH endonuclease(2):putative homing endonuclease(2)	NA(6)	405	915	677.0	524	1		NC_047948_00205	NC_047945_1_00123						MZ643272_00128										NC_022920_1_00006	NC_022918_1_00008	NC_023573_00201
g000000443_000000001	g000000443		hypothetical protein	40	3	6	6	hypothetical protein(6)	NA(6)	471	492	488.5	502	1
g000000444_000000004	g000000444		hypothetical protein	70	3	6	6	hypothetical protein(6)	NA(6)	486	486	486.0	465	3
g000000445_000000006	g000000445		hypothetical protein	90	3	6	6	hypothetical protein(6)	NA(6)	465	465	465.0	507	1
g000000446_000000005	g000000446		hypothetical protein	80	4	6	6	hypothetical protein(6)	NA(6)	435	459	449.0	456	15
g000000447_000000002	g000000447		hypothetical protein	50	2	6	6	hypothetical protein(6)	NA(6)	447	459	449.0	461	5
g000000452_000000002	g000000452		hypothetical protein	50	4	6	6	hypothetical protein(6)	NA(6)	339	426	384.0	456	8
g000000453_000000004	g000000453		hypothetical protein-phage associated	70	2	6	6	hypothetical protein-phage associated(5):hypothetical protein(1)	NA(6)	420	423	422.5	456	5
g000000457_000000006	g000000457		hypothetical protein	90	2	6	6	hypothetical protein(6)	NA(6)	402	402	402.0	466	4
g000000462_000000003	g000000462		hypothetical protein	60	2	6	6	hypothetical protein(6)	NA(6)	390	390	390.0	468	2
g000000463_000000001	g000000463		hypothetical protein	40	4	6	6	hypothetical protein(6)	NA(6)	357	390	384.5	473	3
g000000466	g000000466		hypothetical protein	30	4	6	6	hypothetical protein(6)	NA(6)	354	372	357.0	456	7
g000000471_000000003	g000000471		hypothetical protein	60	4	6	6	hypothetical protein(6)	NA(6)	339	342	339.5	468	1
g000000478_000000004	g000000478		hypothetical protein	70	4	6	6	hypothetical protein(6)	NA(6)	309	315	313.0	476	2
g000000479_000000005	g000000479		hypothetical protein	80	4	6	6	hypothetical protein(6)	NA(6)	303	306	304.5	464	2
g000000481_000000002	g000000481		hypothetical protein	50	3	6	6	hypothetical protein(6)	NA(6)	279	309	293.0	463	1
g000000483_000000004	g000000483		hypothetical protein	70	4	6	6	hypothetical protein(6)	NA(6)	294	300	296.0	465	4
g000000485_000000003	g000000485		hypothetical protein	60	2	6	6	hypothetical protein(6)	NA(6)	291	294	293.5	469	2
g000000488_000000004	g000000488		hypothetical protein	70	4	6	6	hypothetical protein(6)	NA(6)	279	279	279.0	457	13
g000000494_000000003	g000000494		hypothetical protein	60	3	6	6	hypothetical protein(6)	NA(6)	243	246	245.5	464	5
g000000495_000000001	g000000495		hypothetical protein	40	4	6	6	hypothetical protein(6)	NA(6)	195	243	224.0	464	3
g000000505_000000003	g000000505		hypothetical protein	60	4	6	6	hypothetical protein(6)	NA(6)	195	201	198.5	464	4
g000000508_000000004	g000000508		hypothetical protein	70	3	6	6	hypothetical protein(6)	NA(6)	171	183	179.0	464	1
g000000522_000000004	g000000522		hypothetical protein	70	4	6	6	hypothetical protein(6)	NA(6)	7989	9255	8245.0	456	6
g000000523_000000002	g000000523		hypothetical protein	50	2	6	6	hypothetical protein(6)	NA(6)	5922	5979	5965.0	457	7
g000000524_000000002	g000000524		hypothetical protein	50	2	6	6	hypothetical protein(5):tail length tape measure protein(1)	NA(6)	5745	5892	5862.0	457	6
g000000525_000000005	g000000525		tail protein	80	2	6	6	tail protein(6)	NA(6)	2997	2997	2997.0	456	14
g000000527_000000003	g000000527		hypothetical protein	60	2	6	6	hypothetical protein(6)	NA(6)	1917	2478	2108.0	467	3
g000000528_000000006	g000000528		hypothetical protein	90	2	6	6	hypothetical protein(6)	NA(6)	2073	2085	2079.0	471	1
g000000531_000000002	g000000531		virion structural protein	50	3	6	6	virion structural protein(6)	NA(6)	1470	1548	1502.0	459	1
g000000533_000000004	g000000533		hypothetical protein	70	2	6	6	hypothetical protein(6)	NA(6)	1404	1443	1412.5	458	14
g000000535_000000005	g000000535		hypothetical protein	80	3	6	6	hypothetical protein(6)	NA(6)	1206	1248	1238.0	461	9
g000000539_000000002	g000000539		hypothetical protein	50	2	6	6	hypothetical protein(6)	NA(6)	912	918	913.5	457	9
g000000540	g000000540		hypothetical protein	30	4	6	6	hypothetical protein(6)	NA(6)	825	912	839.5	458	10
g000000543_000000003	g000000543		hypothetical protein	60	2	6	6	hypothetical protein(6)	NA(6)	837	849	839.0	461	10
g000000544	g000000544		hypothetical protein	30	4	6	6	hypothetical protein(6)	NA(6)	774	843	787.5	456	19
g000000546_000000002	g000000546		hypothetical protein	50	4	6	6	hypothetical protein(6)	NA(6)	801	819	810.0	466	3
g000000550_000000004	g000000550		hypothetical protein	70	4	6	6	hypothetical protein(6)	NA(6)	738	741	740.5	466	2
g000000551_000000004	g000000551		hypothetical protein	70	2	6	6	hypothetical protein(6)	NA(6)	609	735	714.0	459	3
g000000552_000000002	g000000552		hypothetical protein	50	3	6	6	hypothetical protein(6)	NA(6)	726	732	731.0	463	8
g000000553_000000001	g000000553		hypothetical protein	40	3	6	6	hypothetical protein(6)	NA(6)	699	711	709.0	456	17
g000000557_000000001	g000000557		hypothetical protein	40	4	6	6	hypothetical protein(6)	NA(6)	624	630	625.0	476	1
g000000558_000000003	g000000558		hypothetical protein	60	4	6	6	hypothetical protein(6)	NA(6)	519	612	559.0	456	16
g000000560_000000001	g000000560		hypothetical protein	40	4	6	6	hypothetical protein(6)	NA(6)	552	570	557.0	510	1
g000000563_000000003	g000000563		hypothetical protein	60	4	6	6	hypothetical protein(6)	NA(6)	525	540	537.0	456	11
g000000565_000000002	g000000565		hypothetical protein	50	3	6	6	hypothetical protein(6)	NA(6)	501	516	503.5	463	6
g000000566_000000002	g000000566		hypothetical protein	50	2	6	6	hypothetical protein(6)	NA(6)	477	501	481.0	458	1
g000000569_000000002	g000000569		tail protein	50	2	6	6	tail protein(6)	NA(6)	495	507	497.0	456	9
g000000575_000000003	g000000575		hypothetical protein	60	3	6	6	hypothetical protein(6)	NA(6)	471	471	471.0	465	1
g000000578_000000005	g000000578		hypothetical protein	80	2	6	6	hypothetical protein(6)	NA(6)	456	456	456.0	457	12
g000000580_000000004	g000000580		baseplate wedge subunit	70	2	6	6	baseplate wedge subunit(5):hypothetical protein(1)	NA(6)	402	450	410.0	459	11
g000000583_000000002	g000000583		RusA-like Holliday junction resolvase	50	3	6	6	RusA-like Holliday junction resolvase(6)	NA(6)	627	633	628.5	456	12
g000000584_000000004	g000000584	nrdI	Putative NrdI-like protein	70	2	6	6	Putative NrdI-like protein(3):Protein NrdI(3)	NA(3):nrdI(3)	405	423	408.0	460	11
g000000589_000000004	g000000589		hypothetical protein	70	2	6	6	hypothetical protein(6)	NA(6)	399	402	399.5	506	1					KY779848_00044	KX532239_00006			MZ643272_00166	AP019522_00053		NC_019511_00183	MW363798_00156
g000000591_000000005	g000000591	g231	DNA-directed RNA-polymerase beta-subunit	80	3	6	7	DNA-directed RNA-polymerase beta-subunit(7)	g231(7)	396	1227	1047.86	495	1
g000000598_000000006	g000000598		hypothetical protein	90	2	6	7	hypothetical protein(7)	NA(7)	360	360	360.0	525	1						KX532239_00156	NC_022090_00127		MZ643272_00122	AP019522_00011		NC_019511_00037	MW363798_00017;MW363798_00195
g000000601_000000004	g000000601		hypothetical protein	70	3	6	6	hypothetical protein(6)	NA(6)	336	342	339.0	520	1
g000000619_000000004	g000000619		hypothetical protein	70	2	6	6	hypothetical protein(6)	NA(6)	294	294	294.0	459	9
g000000623_000000006	g000000623		hypothetical protein	90	2	6	6	hypothetical protein(6)	NA(6)	273	279	274.0	457	15
g000000625_000000006	g000000625		virion structural protein	90	2	6	6	virion structural protein(6)	NA(6)	276	276	276.0	496	1
g000000632_000000006	g000000632		hypothetical protein	90	3	6	6	hypothetical protein(6)	NA(6)	219	261	233.0	497	1
g000000638_000000006	g000000638		hypothetical protein	90	2	6	6	hypothetical protein(6)	NA(6)	237	246	244.5	527	1					KY779848_00119	KX532239_00078			MZ643272_00050		NC_030933_00061	NC_019511_00112	MW363798_00084
g000000643_000000005	g000000643		hypothetical protein	80	2	6	6	hypothetical protein(6)	NA(6)	237	237	237.0	490	1
g000000648_000000003	g000000648		hypothetical protein	60	2	6	6	hypothetical protein(6)	NA(6)	216	222	217.0	469	3
g000000664_000000006	g000000664		hypothetical protein	90	2	6	6	hypothetical protein(6)	NA(6)	150	156	152.5	458	7
g000000669_000000004	g000000669		SbcC-like subunit of palindrome specific endonuclease	70	2	6	6	SbcC-like subunit of palindrome specific endonuclease(6)	NA(6)	2736	2736	2736.0	466	1
g000000670_000000005	g000000670		virion structural protein	80	2	6	6	virion structural protein(6)	NA(6)	2544	2547	2544.5	456	2
g000000671_000000003	g000000671		hypothetical protein	60	2	6	6	hypothetical protein(6)	NA(6)	2163	2166	2165.5	457	5
g000000673_000000004	g000000673		HNH endonuclease	70	2	6	6	HNH endonuclease(6)	NA(6)	1926	1932	1927.0	474	3
g000000674_000000005	g000000674	g102	DNA-directed RNA polymerase%2C beta' subunit	80	2	6	6	DNA-directed RNA polymerase%2C beta' subunit(6)	g102(6)	1914	1917	1914.5	461	3
g000000676_000000004	g000000676		ATPase	70	2	6	6	ATPase(6)	NA(6)	1545	1548	1545.5	474	2
g000000677_000000003	g000000677		hypothetical protein	60	2	6	6	hypothetical protein(6)	NA(6)	1452	1515	1501.0	459	10
g000000678_000000007	g000000678		hypothetical protein	95	1	6	6	hypothetical protein(6)	NA(6)	1467	1467	1467.0	458	5
g000000681_000000006	g000000681		UvsX-like recombinase	90	2	6	6	UvsX-like recombinase(6)	NA(6)	1302	1302	1302.0	462	2
g000000686_000000003	g000000686		hypothetical protein	60	3	6	6	hypothetical protein(6)	NA(6)	1155	1170	1157.5	460	7
g000000687_000000004	g000000687		TelA-like protein	70	2	6	6	TelA-like protein(6)	NA(6)	1095	1098	1095.5	473	1
g000000689_000000003	g000000689		virion structural protein	60	3	6	6	virion structural protein(6)	NA(6)	1032	1059	1044.5	459	2
g000000690_000000005	g000000690		hypothetical protein	80	2	6	6	hypothetical protein(6)	NA(6)	1011	1023	1013.0	460	4
g000000695_000000005	g000000695		virion structural protein	80	2	6	6	virion structural protein(6)	NA(6)	900	900	900.0	458	2
g000000698_000000004	g000000698		hypothetical protein	70	2	6	6	hypothetical protein(6)	NA(6)	792	792	792.0	460	8
g000000699_000000005	g000000699		hypothetical protein	80	2	6	6	hypothetical protein(6)	NA(6)	780	786	781.0	466	5
g000000700_000000003	g000000700		hypothetical protein	60	3	6	6	hypothetical protein(6)	NA(6)	783	786	783.5	461	1
g000000702_000000005	g000000702		hypothetical protein	80	2	6	6	hypothetical protein(6)	NA(6)	768	774	773.0	459	7
g000000704_000000004	g000000704		hypothetical protein	70	3	6	6	hypothetical protein(6)	NA(6)	768	768	768.0	485	1
g000000706_000000004	g000000706		hypothetical protein	70	3	6	6	hypothetical protein(6)	NA(6)	744	747	746.5	460	9
g000000707_000000005	g000000707		endonuclease	80	2	6	6	endonuclease(6)	NA(6)	732	747	734.5	459	12
g000000708_000000005	g000000708		hypothetical protein	80	2	6	6	hypothetical protein(6)	NA(6)	720	735	722.5	486	1
g000000709_000000002	g000000709		hypothetical protein	50	2	6	6	hypothetical protein(6)	NA(6)	714	723	715.5	480	2
g000000710_000000002	g000000710		hypothetical protein	50	3	6	6	hypothetical protein(6)	NA(6)	711	714	711.5	461	7
g000000711_000000001	g000000711		hypothetical protein	40	3	6	6	hypothetical protein(6)	NA(6)	654	672	660.0	479	2
g000000712_000000006	g000000712		hypothetical protein	90	2	6	6	hypothetical protein(6)	NA(6)	660	672	662.0	458	4
g000000713_000000004	g000000713		hypothetical protein	70	2	6	6	hypothetical protein(6)	NA(6)	660	663	660.5	456	18
g000000714_000000001	g000000714		hypothetical protein	40	3	6	6	hypothetical protein(6)	NA(6)	654	654	654.0	457	8
g000000715_000000002	g000000715		hypothetical protein	50	3	6	6	hypothetical protein(6)	NA(6)	642	654	652.0	469	1
g000000716_000000001	g000000716		hypothetical protein	40	3	6	6	hypothetical protein(6)	NA(6)	618	624	623.0	470	1
g000000718_000000003	g000000718		hypothetical protein	60	2	6	6	hypothetical protein(6)	NA(6)	618	621	620.5	463	7
g000000721_000000005	g000000721		hypothetical protein	80	2	6	6	hypothetical protein(6)	NA(6)	600	606	601.0	461	8
g000000723	g000000723		hypothetical protein	30	3	6	6	hypothetical protein(6)	NA(6)	510	591	523.5	467	1
g000000730_000000001	g000000730		hypothetical protein	40	3	6	6	hypothetical protein(6)	NA(6)	534	546	536.0	478	2
g000000731_000000004	g000000731		hypothetical protein	70	2	6	6	hypothetical protein(6)	NA(6)	507	516	508.5	456	13
g000000753_000000007	g000000753		hypothetical protein	95	1	6	6	hypothetical protein(6)	NA(6)	384	384	384.0	481	2
g000000774_000000005	g000000774		hypothetical protein	80	2	6	6	hypothetical protein(6)	NA(6)	303	312	304.5	463	2
g000000775_000000007	g000000775		hypothetical protein	95	1	6	6	hypothetical protein(6)	NA(6)	312	312	312.0	481	1
g000000801_000000005	g000000801		glutaredoxin	80	2	6	6	glutaredoxin(6)	NA(6)	234	240	239.0	460	10
g000000805_000000007	g000000805		hypothetical protein	95	1	6	6	hypothetical protein(6)	NA(6)	237	525	429.0	477	1						KX532239_00140	NC_022090_00113	NC_020877_00113	MZ643272_00106	AP019522_00182		NC_019511_00053
g000000822_000000002	g000000822		hypothetical protein	50	2	6	6	hypothetical protein(6)	NA(6)	195	195	195.0	457	2
g000000832_000000005	g000000832		hypothetical protein	80	2	6	6	hypothetical protein(6)	NA(6)	177	180	178.0	523	1
g000000846_000000005	g000000846		DNA topoisomerase II	80	2	6	6	DNA topoisomerase II(6)	NA(6)	3555	3555	3555.0	478	1
g000000847_000000005	g000000847		tail sheath	80	2	6	6	tail sheath(6)	NA(6)	3150	3153	3152.5	457	3
g000000848_000000005	g000000848		hypothetical protein	80	2	6	6	hypothetical protein(6)	NA(6)	2988	2991	2988.5	472	2
g000000851_000000005	g000000851		baseplate wedge subunit	80	2	6	6	baseplate wedge subunit(6)	NA(6)	2229	2229	2229.0	474	1
g000000852_000000004	g000000852	g243	chaperonin GroEL	70	2	6	6	chaperonin GroEL(6)	g243(6)	1743	1758	1745.5	459	8
g000000853_000000004	g000000853		DnaB-like replicative helicase	70	2	6	6	DnaB-like replicative helicase(6)	NA(6)	1743	1752	1744.5	475	2
g000000854_000000004	g000000854		RNA polymerase	70	2	6	6	RNA polymerase(6)	NA(6)	1734	1746	1736.0	459	6
g000000856_000000005	g000000856		polymerase	80	2	6	6	polymerase(6)	NA(6)	1623	1623	1623.0	463	3
g000000857_000000005	g000000857	g135	structural protein sp46 precursor	80	2	6	6	structural protein sp46 precursor(6)	g135(6)	1596	1605	1603.5	460	6
g000000858_000000005	g000000858		DNA helicase	80	2	6	6	DNA helicase(6)	NA(6)	1548	1548	1548.0	461	6
g000000860_000000006	g000000860		endolysin	90	2	6	6	endolysin(6)	NA(6)	1311	1329	1314.0	458	6
g000000861_000000005	g000000861		hypothetical protein	80	2	6	6	hypothetical protein(6)	NA(6)	1122	1311	1279.5	463	4
g000000863_000000004	g000000863		hypothetical protein	70	2	6	6	hypothetical protein(6)	NA(6)	1275	1293	1278.0	459	4
g000000864_000000005	g000000864		virion structural protein	80	2	6	6	virion structural protein(6)	NA(6)	1269	1269	1269.0	467	2
g000000865_000000005	g000000865		hypothetical protein	80	2	6	6	hypothetical protein(6)	NA(6)	1176	1263	1248.5	456	4
g000000869_000000004	g000000869		RecD like protein	70	2	6	6	RecD like protein(6)	NA(6)	1209	1215	1210.0	457	10
g000000870_000000005	g000000870		hypothetical protein	80	2	6	6	hypothetical protein(6)	NA(6)	1182	1182	1182.0	458	11
g000000871_000000005	g000000871		SbcD-like subunit of palindrome specific endonuclease	80	2	6	6	SbcD-like subunit of palindrome specific endonuclease(6)	NA(6)	1143	1146	1143.5	475	1
g000000872_000000005	g000000872		hypothetical protein	80	2	6	6	hypothetical protein(6)	NA(6)	1140	1143	1140.5	459	5
g000000873_000000004	g000000873		DNA primase	70	2	6	6	DNA primase(6)	NA(6)	969	1053	1038.5	463	5
g000000875_000000005	g000000875		hypothetical protein	80	2	6	6	hypothetical protein(6)	NA(6)	981	981	981.0	472	3
g000000876_000000005	g000000876		virion structural protein	80	2	6	6	virion structural protein(6)	NA(6)	969	969	969.0	472	1
g000000880_000000005	g000000880		virion structural protein	80	2	6	6	virion structural protein(6)	NA(6)	837	837	837.0	456	1
g000000882_000000007	g000000882		virion structural protein	95	1	6	6	virion structural protein(6)	NA(6)	807	807	807.0	457	4
g000000884_000000001	g000000884		hypothetical protein	40	2	6	6	hypothetical protein(6)	NA(6)	786	789	788.5	456	3
g000000887_000000005	g000000887		virion structural protein	80	2	6	6	virion structural protein(6)	NA(6)	747	747	747.0	457	1
g000000890_000000005	g000000890		virion structural protein	80	2	6	6	virion structural protein(6)	NA(6)	714	714	714.0	460	3
g000000893_000000005	g000000893		hypothetical protein	80	2	6	6	hypothetical protein(6)	NA(6)	669	669	669.0	460	1
g000000899_000000005	g000000899		hypothetical protein	80	2	6	6	hypothetical protein(6)	NA(6)	585	585	585.0	460	2
g000000902_000000003	g000000902		hypothetical protein	60	2	6	6	hypothetical protein(6)	NA(6)	549	561	558.0	456	10
g000000903_000000003	g000000903	cd	Putative dCMP deaminase	60	2	6	6	Putative dCMP deaminase(5):Cd dCMP deaminase(1)	NA(5):cd(1)	543	555	553.0	471	3
g000000990_000000007	g000000990		hypothetical protein	95	1	6	6	hypothetical protein(6)	NA(6)	393	396	393.5	477	2					KY779848_00186	KX532239_00142	NC_022090_00114	NC_020877_00114	MZ643272_00108			NC_019511_00051
g000001354_000000007	g000001354		hypothetical protein	95	1	6	6	hypothetical protein(6)	NA(6)	177	177	177.0	518	1
g000001510_000000007	g000001510		exfoliative toxin A	95	1	6	6	exfoliative toxin A(6)	NA(6)	843	843	843.0	501	1
g000001512_000000007	g000001512		hypothetical protein	95	1	6	6	hypothetical protein(6)	NA(6)	837	837	837.0	528	1
g000000357_000000001	g000000357		hypothetical protein	40	5	5	7	hypothetical protein(7)	NA(7)	447	522	483.43	564	1
g000000360_000000003	g000000360		hypothetical protein	60	5	5	5	hypothetical protein(5)	NA(5)	390	540	429.0	531	1		NC_047948_00023																					KY794641_00132				NC_025426_00112							MN045228_00214	MH107769_00216
g000000384_000000002	g000000384		hypothetical protein	50	5	5	5	hypothetical protein(5)	NA(5)	198	294	258.6	537	1	MZ417326_00138			NC_007021_00128
g000000397_000000002	g000000397		hypothetical protein	50	5	5	5	hypothetical protein(5)	NA(5)	177	192	186.6	530	1
g000000411_000000005	g000000411		structural protein with Ig domain protein	80	3	5	5	structural protein with Ig domain protein(4):major tail protein(1)	NA(5)	1431	1920	1768.2	556	1
g000000417	g000000417		HNH endonuclease	30	5	5	6	HNH endonuclease(6)	NA(6)	708	1353	1230.0	535	1
g000000422_000000001	g000000422		hypothetical protein	40	5	5	5	hypothetical protein(5)	NA(5)	924	942	930.0	529	2
g000000423	g000000423		hypothetical protein	30	5	5	5	hypothetical protein(5)	NA(5)	933	942	934.8	529	3
g000000436_000000003	g000000436		hypothetical protein	60	4	5	5	hypothetical protein(5)	NA(5)	633	657	647.4	543	1
g000000449_000000005	g000000449		hypothetical protein	80	3	5	5	hypothetical protein(5)	NA(5)	408	453	444.0	572	1		NC_047948_00014	NC_047945_1_00147												OL741057_00200						NC_023573_00012
g000000450_000000006	g000000450		hypothetical protein	90	4	5	5	hypothetical protein(5)	NA(5)	450	450	450.0	571	1
g000000469_000000003	g000000469		transcriptional regulator	60	3	5	5	transcriptional regulator(5)	NA(5)	345	351	346.2	531	2		NC_047948_00017	NC_047945_1_00150													MT787017_00017							KY794641_00131	MT554104_00220
g000000482	g000000482		hypothetical protein	30	3	5	6	hypothetical protein(6)	NA(6)	300	309	304.5	536	1																	KY794643_00128	KY794642_00130				NC_019726_00126	KY794641_00138	MT554104_00002;MT554104_00228
g000000489	g000000489		hypothetical protein	30	4	5	5	hypothetical protein(5)	NA(5)	225	279	241.2	568	1		NC_047948_00146	NC_047945_1_00061	NC_007021_00107										MN091625_00049
g000000490_000000004	g000000490		hypothetical protein	70	2	5	5	hypothetical protein(5)	NA(5)	252	1014	621.0	559	1
g000000509_000000007	g000000509		hypothetical protein	95	1	5	5	hypothetical protein(5)	NA(5)	180	183	180.6	546	1
g000000521_000000004	g000000521		hypothetical protein	70	3	5	5	hypothetical protein(5)	NA(5)	126	126	126.0	547	1
g000000536_000000006	g000000536		hypothetical protein	90	2	5	5	hypothetical protein(5)	NA(5)	561	1029	841.8	554	1
g000000542_000000006	g000000542		hypothetical protein	90	3	5	5	hypothetical protein(5)	NA(5)	894	894	894.0	569	1
g000000559	g000000559		hypothetical protein	30	4	5	5	hypothetical protein(5)	NA(5)	552	573	568.8	529	1
g000000564_000000005	g000000564		hypothetical protein	80	4	5	5	hypothetical protein(5)	NA(5)	534	540	535.8	532	2
g000000568_000000003	g000000568		hypothetical protein	60	3	5	5	hypothetical protein(5)	NA(5)	372	498	436.8	560	1
g000000594_000000007	g000000594		hypothetical protein	95	1	5	5	hypothetical protein(5)	NA(5)	381	381	381.0	573	1
g000000609_000000003	g000000609		hypothetical protein	60	3	5	5	hypothetical protein(5)	NA(5)	318	318	318.0	530	2
g000000618_000000006	g000000618		hypothetical protein	90	3	5	5	hypothetical protein(5)	NA(5)	297	300	299.4	539	1
g000000624_000000006	g000000624		hypothetical protein	90	2	5	5	hypothetical protein(5)	NA(5)	279	279	279.0	534	2
g000000633_000000007	g000000633		hypothetical protein	95	1	5	5	hypothetical protein(5)	NA(5)	258	261	259.8	544	1														MN091625_00120		MT787017_00107			NC_022920_1_00107	NC_022918_1_00116	NC_023573_00092
g000000634_000000006	g000000634		hypothetical protein	90	2	5	6	hypothetical protein(6)	NA(6)	258	258	258.0	565	1						KX532239_00158	NC_022090_00129			AP019522_00013		NC_019511_00035	MW363798_00015;MW363798_00193
g000000639_000000006	g000000639		hypothetical protein	90	2	5	5	hypothetical protein(5)	NA(5)	246	246	246.0	534	1
g000000646_000000007	g000000646		hypothetical protein	95	1	5	5	hypothetical protein(5)	NA(5)	228	228	228.0	541	1
g000000657_000000002	g000000657		hypothetical protein	50	3	5	5	hypothetical protein(5)	NA(5)	153	180	163.8	548	1
g000000665_000000005	g000000665		hypothetical protein	80	3	5	5	hypothetical protein(5)	NA(5)	153	153	153.0	553	1															OL741057_00127		KY794643_00023	KY794642_00023										MT786458_00204
g000000672_000000005	g000000672		hypothetical protein	80	2	5	5	hypothetical protein(5)	NA(5)	2064	2070	2066.4	558	1
g000000688_000000006	g000000688		hypothetical protein	90	3	5	5	hypothetical protein(5)	NA(5)	1086	1095	1091.4	540	1
g000000719_000000001	g000000719		hypothetical protein	40	2	5	5	hypothetical protein(5)	NA(5)	603	612	608.4	562	1
g000000720_000000003	g000000720		hypothetical protein	60	3	5	5	hypothetical protein(5)	NA(5)	609	609	609.0	570	1
g000000725_000000005	g000000725		hypothetical protein	80	3	5	5	hypothetical protein(5)	NA(5)	552	579	572.4	542	1
g000000729_000000005	g000000729		hypothetical protein	80	3	5	5	hypothetical protein(5)	NA(5)	540	549	545.4	532	1
g000000738_000000006	g000000738		hypothetical protein	90	2	5	5	hypothetical protein(5)	NA(5)	459	459	459.0	567	1
g000000800_000000007	g000000800		hypothetical protein	95	1	5	5	hypothetical protein(5)	NA(5)	243	243	243.0	566	1																MT787017_00115	KY794643_00021	KY794642_00021					KY794641_00021					MT786458_00206
g000000810_000000006	g000000810		hypothetical protein	90	2	5	5	hypothetical protein(5)	NA(5)	219	219	219.0	545	1
g000000817_000000003	g000000817		Lar-like restriction alleviation protein	60	2	5	5	Lar-like restriction alleviation protein(5)	NA(5)	186	207	198.6	563	1		NC_047948_00052	NC_047945_1_00177
g000000820_000000004	g000000820		hypothetical protein	70	2	5	5	hypothetical protein(5)	NA(5)	198	198	198.0	561	1
g000000825_000000004	g000000825		hypothetical protein	70	2	5	5	hypothetical protein(5)	NA(5)	192	192	192.0	555	1
g000000831_000000004	g000000831		hypothetical protein	70	2	5	5	hypothetical protein(5)	NA(5)	180	180	180.0	550	1
g000000834_000000007	g000000834		hypothetical protein	95	1	5	5	hypothetical protein(5)	NA(5)	177	177	177.0	552	1
g000000894_000000005	g000000894		hypothetical protein	80	2	5	5	hypothetical protein(5)	NA(5)	660	660	660.0	533	1
g000000896_000000006	g000000896		hypothetical protein	90	2	5	5	hypothetical protein(5)	NA(5)	642	645	643.2	533	2
g000000954_000000007	g000000954		hypothetical protein	95	1	5	5	hypothetical protein(5)	NA(5)	426	426	426.0	551	1
g000001193_000000007	g000001193		hypothetical protein	95	1	5	5	hypothetical protein(5)	NA(5)	243	243	243.0	538	1
g000001297_000000007	g000001297		hypothetical protein	95	1	5	5	hypothetical protein(5)	NA(5)	198	201	199.8	557	1
g000001494_000000007	g000001494		hypothetical protein	95	1	5	5	hypothetical protein(5)	NA(5)	921	921	921.0	549	1
g000000448	g000000448		hypothetical protein	30	4	4	4	hypothetical protein(4)	NA(4)	384	459	426.0	600	1					KY779848_00023				MZ643272_00141
g000000464_000000004	g000000464		hypothetical protein	70	3	4	4	hypothetical protein(4)	NA(4)	372	378	373.5	578	1
g000000465_000000004	g000000465		hypothetical protein	70	2	4	4	hypothetical protein(4)	NA(4)	123	375	312.0	583	1
g000000476_000000002	g000000476		hypothetical protein	50	4	4	5	hypothetical protein(5)	NA(5)	318	327	319.8	579	1																MT787017_00195		KY794642_00147						MT554104_00016;MT554104_00242										MN045228_00014
g000000484_000000002	g000000484		hypothetical protein	50	4	4	4	hypothetical protein(4)	NA(4)	282	297	287.25	582	1	MZ417326_00105														OL741057_00014	MT787017_00202
g000000492_000000006	g000000492		hypothetical protein	90	2	4	4	hypothetical protein(4)	NA(4)	255	255	255.0	589	1															OL741057_00001		KY794643_00147	KY794642_00149					KY794641_00153
g000000498_000000004	g000000498	396	gp396	70	3	4	4	gp396(4)	396(4)	225	237	234.0	604	1	MZ417326_00078	NC_047948_00029												MN091625_00096		MT787017_00013
g000000554_000000005	g000000554		hypothetical protein	80	3	4	4	hypothetical protein(4)	NA(4)	666	672	667.5	601	1															OL741057_00044		KY794643_00104	KY794642_00104					KY794641_00105
g000000570_000000005	g000000570		hypothetical protein	80	3	4	4	hypothetical protein(4)	NA(4)	492	492	492.0	575	1															OL741057_00025	MT787017_00011			NC_022920_1_00206	NC_022918_1_00186
g000000586_000000001	g000000586		hypothetical protein	40	3	4	4	hypothetical protein(4)	NA(4)	399	678	476.25	577	1		NC_047948_00193	NC_047945_1_00111												OL741057_00022
g000000590_000000006	g000000590		hypothetical protein	90	3	4	4	hypothetical protein(4)	NA(4)	396	396	396.0	590	1																								MT554104_00209				MT786458_00104						MN045228_00202	MH107769_00204
g000000596	g000000596		hypothetical protein	30	3	4	4	hypothetical protein(4)	NA(4)	375	669	590.25	598	1				NC_007021_00099
g000000615_000000006	g000000615		hypothetical protein	90	2	4	5	hypothetical protein(5)	NA(5)	309	309	309.0	580	1															OL741057_00008		KY794643_00143	KY794642_00145
g000000630_000000005	g000000630		hypothetical protein	80	3	4	5	hypothetical protein(5)	NA(5)	270	270	270.0	588	1		NC_047948_00215	NC_047945_1_00130													MT787017_00196
g000000644_000000005	g000000644		hypothetical protein	80	2	4	4	hypothetical protein(4)	NA(4)	228	234	232.5	575	2															OL741057_00026		KY794643_00117	KY794642_00117
g000000662_000000005	g000000662		hypothetical protein	80	3	4	4	hypothetical protein(4)	NA(4)	165	165	165.0	591	1																		KY794642_00155														MK250904_00178	MH159197_00182
g000000697_000000006	g000000697		hypothetical protein	90	2	4	4	hypothetical protein(4)	NA(4)	828	831	830.25	595	1
g000000705_000000003	g000000705		PhoH-like protein	60	3	4	4	PhoH-like protein(4)	NA(4)	756	759	757.5	587	1		NC_047948_00059	NC_047945_1_00184											MN091625_00047
g000000733_000000004	g000000733		hypothetical protein	70	2	4	4	hypothetical protein(4)	NA(4)	495	513	508.5	592	1																				NC_022918_1_00015												MK250904_00172	MH159197_00176
g000000763_000000005	g000000763		hypothetical protein	80	2	4	4	hypothetical protein(4)	NA(4)	345	348	347.25	596	1
g000000793_000000007	g000000793		hypothetical protein	95	1	4	4	hypothetical protein(4)	NA(4)	255	255	255.0	593	1
g000000798_000000005	g000000798		hypothetical protein	80	2	4	5	hypothetical protein(5)	NA(5)	240	246	243.6	602	1		NC_047948_00211;NC_047948_00214	NC_047945_1_00129											MN091625_00075					NC_022920_1_00010
g000000923_000000007	g000000923		putative lipoprotein	95	1	4	4	putative lipoprotein(4)	NA(4)	147	465	385.5	605	1
g000001104_000000007	g000001104		hypothetical protein	95	1	4	4	hypothetical protein(4)	NA(4)	249	300	261.75	576	1
g000001236_000000007	g000001236		hypothetical protein	95	1	4	4	hypothetical protein(4)	NA(4)	228	228	228.0	586	1
g000001254_000000007	g000001254		hypothetical protein	95	1	4	4	hypothetical protein(4)	NA(4)	219	219	219.0	585	1
g000001296_000000007	g000001296		hypothetical protein	95	1	4	4	hypothetical protein(4)	NA(4)	198	201	200.25	584	1						KX532239_00151	NC_022090_00122				NC_030933_00128	NC_019511_00042
g000001337_000000007	g000001337		hypothetical protein	95	1	4	4	hypothetical protein(4)	NA(4)	186	186	186.0	594	1
g000001379_000000007	g000001379		hypothetical protein	95	1	4	4	hypothetical protein(4)	NA(4)	162	162	162.0	576	2
g000001430_000000007	g000001430	bcgIA	Restriction enzyme BgcI subunit alpha	95	1	4	4	Restriction enzyme BgcI subunit alpha(4)	bcgIA(4)	1893	1893	1893.0	574	1
g000001477_000000007	g000001477	bcgIB	Restriction enzyme BgcI subunit beta	95	1	4	4	Restriction enzyme BgcI subunit beta(4)	bcgIB(4)	1002	1002	1002.0	574	2
g000001481_000000007	g000001481		hypothetical protein	95	1	4	4	hypothetical protein(4)	NA(4)	984	984	984.0	599	1
g000001532_000000007	g000001532		hypothetical protein	95	1	4	4	hypothetical protein(4)	NA(4)	756	756	756.0	581	1
g000001575_000000007	g000001575		acetyltransferase	95	1	4	4	acetyltransferase(4)	NA(4)	615	615	615.0	603	1
g000001596_000000007	g000001596		gp26	95	1	4	4	gp26(4)	NA(4)	558	558	558.0	597	1
g000000571_000000001	g000000571		spore coat protein	40	3	3	3	spore coat protein(3)	NA(3)	492	528	516.0	619	1
g000000574_000000005	g000000574		hypothetical protein	80	3	3	3	hypothetical protein(3)	NA(3)	477	480	479.0	610	2
g000000579	g000000579		hypothetical protein	30	3	3	3	hypothetical protein(3)	NA(3)	414	453	437.0	638	1
g000000585	g000000585		hypothetical protein	30	3	3	3	hypothetical protein(2):tail fiber protein(1)	NA(3)	333	417	371.0	623	1
g000000593	g000000593		hypothetical protein	30	2	3	3	hypothetical protein(3)	NA(3)	345	381	363.0	606	3
g000000599_000000003	g000000599		hypothetical protein	60	3	3	3	hypothetical protein(3)	NA(3)	210	360	309.0	635	1		NC_047948_00024	NC_047945_1_00152
g000000606	g000000606		hypothetical protein	30	2	3	3	hypothetical protein(3)	NA(3)	294	327	305.0	606	1
g000000611_000000002	g000000611		hypothetical protein	50	3	3	3	hypothetical protein(3)	NA(3)	315	315	315.0	622	1	MZ417326_00085													MN091625_00089	OL741057_00023
g000000621_000000004	g000000621		hypothetical protein	70	3	3	3	hypothetical protein(3)	NA(3)	288	288	288.0	641	1
g000000635_000000005	g000000635		hypothetical protein	80	3	3	4	hypothetical protein(4)	NA(4)	252	258	256.5	644	1															OL741057_00209							NC_019726_00103													MH107769_00024;MH107769_00244
g000000640_000000006	g000000640		ETA orf 33-like protein	90	3	3	3	ETA orf 33-like protein(3)	NA(3)	243	243	243.0	615	1
g000000642	g000000642		hypothetical protein	30	2	3	3	hypothetical protein(3)	NA(3)	210	240	230.0	631	1
g000000653_000000002	g000000653		hypothetical protein	50	3	3	3	hypothetical protein(3)	NA(3)	186	201	194.0	629	1
g000000656_000000005	g000000656		hypothetical protein	80	3	3	3	hypothetical protein(3)	NA(3)	180	180	180.0	613	1																	KY794643_00141	KY794642_00143																MN045228_00012
g000000659_000000006	g000000659		hypothetical protein	90	3	3	3	hypothetical protein(3)	NA(3)	174	174	174.0	608	2
g000000679	g000000679		hypothetical protein	30	3	3	3	hypothetical protein(3)	NA(3)	1101	1455	1335.0	616	1	MZ417326_00103													MN091625_00072
g000000691	g000000691		hypothetical protein	30	2	3	3	hypothetical protein(3)	NA(3)	684	1020	908.0	626	1		NC_047948_00042	NC_047945_1_00167	NC_007021_00134
g000000694_000000003	g000000694		hypothetical protein	60	3	3	3	hypothetical protein(3)	NA(3)	882	915	903.0	612	1
g000000696_000000005	g000000696		DNA polymerase/primase	80	3	3	3	DNA polymerase/primase(3)	NA(3)	870	870	870.0	606	2
g000000701_000000007	g000000701		hypothetical protein	95	1	3	3	hypothetical protein(3)	NA(3)	777	777	777.0	633	1
g000000703_000000002	g000000703		hypothetical protein	50	3	3	3	hypothetical protein(3)	NA(3)	768	771	769.0	612	2
g000000722_000000005	g000000722		hypothetical protein	80	2	3	3	hypothetical protein(3)	NA(3)	582	597	591.0	645	1
g000000732_000000004	g000000732		hypothetical protein	70	2	3	3	hypothetical protein(3)	NA(3)	498	516	510.0	609	1
g000000740_000000007	g000000740		hypothetical protein	95	1	3	3	hypothetical protein(3)	NA(3)	450	450	450.0	610	1
g000000744_000000007	g000000744		hypothetical protein	95	1	3	3	hypothetical protein(3)	NA(3)	426	426	426.0	640	1
g000000762	g000000762		hypothetical protein	30	2	3	3	hypothetical protein(3)	NA(3)	330	351	337.0	617	1
g000000777_000000002	g000000777		hypothetical protein	50	2	3	3	hypothetical protein(3)	NA(3)	282	306	290.0	620	1
g000000782_000000002	g000000782		hypothetical protein	50	2	3	3	hypothetical protein(3)	NA(3)	276	294	282.0	637	1	MZ417326_00093	NC_047948_00218	NC_047945_1_00133
g000000784_000000007	g000000784		hypothetical protein	95	1	3	3	hypothetical protein(3)	NA(3)	291	291	291.0	642	1															OL741057_00029		KY794643_00114	KY794642_00114
g000000792_000000006	g000000792		gp20	90	2	3	3	gp20(3)	NA(3)	261	261	261.0	613	2																	KY794643_00139	KY794642_00141
g000000799_000000007	g000000799		hypothetical protein	95	1	3	3	hypothetical protein(3)	NA(3)	243	243	243.0	607	2
g000000819_000000004	g000000819		hypothetical protein	70	2	3	3	hypothetical protein(3)	NA(3)	201	201	201.0	628	1
g000000826_000000006	g000000826		hypothetical protein	90	2	3	3	hypothetical protein(3)	NA(3)	189	189	189.0	632	1																			NC_022920_1_00017	NC_022918_1_00022
g000000827_000000004	g000000827		hypothetical protein	70	2	3	3	hypothetical protein(3)	NA(3)	183	189	185.0	624	1																																		MN045228_00213	MH107769_00215
g000000833_000000006	g000000833		hypothetical protein	90	2	3	3	hypothetical protein(3)	NA(3)	174	177	175.0	634	1							NC_022090_00008	NC_020877_00008		AP019522_00076
g000000835_000000005	g000000835		hypothetical protein	80	2	3	3	hypothetical protein(3)	NA(3)	156	168	160.0	630	1
g000000837_000000006	g000000837		hypothetical protein	90	2	3	4	hypothetical protein(4)	NA(4)	162	162	162.0	614	1																						NC_019726_00127	KY794641_00137	MT554104_00001;MT554104_00227
g000000841_000000006	g000000841		hypothetical protein	90	2	3	3	hypothetical protein(3)	NA(3)	156	156	156.0	621	1
g000000844_000000007	g000000844		hypothetical protein	95	1	3	3	hypothetical protein(3)	NA(3)	141	141	141.0	608	1
g000000862_000000003	g000000862		hypothetical protein	60	2	3	3	hypothetical protein(3)	NA(3)	1305	1311	1307.0	618	1
g000000891_000000001	g000000891		acetyltransferase	40	2	3	3	acetyltransferase(3)	NA(3)	642	684	670.0	625	1	MZ417326_00024	NC_047948_00195	NC_047945_1_00113
g000000952_000000007	g000000952		hypothetical protein	95	1	3	3	hypothetical protein(3)	NA(3)	429	429	429.0	636	1
g000001210_000000007	g000001210		RNA polymerase beta subunit	95	1	3	3	RNA polymerase beta subunit(3)	NA(3)	240	240	240.0	611	1
g000001307_000000007	g000001307		hypothetical protein	95	1	3	3	hypothetical protein(3)	NA(3)	198	198	198.0	643	1										AP019522_00073	NC_030933_00009	NC_019511_00162
g000001385_000000007	g000001385		hypothetical protein	95	1	3	3	hypothetical protein(3)	NA(3)	135	156	142.0	609	2
g000001480_000000007	g000001480		putative ss-1%2C3-N-acetylglucosaminyltransferase	95	1	3	3	putative ss-1%2C3-N-acetylglucosaminyltransferase(3)	NA(3)	984	984	984.0	607	1
g000001487_000000007	g000001487		hypothetical protein	95	1	3	3	hypothetical protein(3)	NA(3)	960	960	960.0	627	1
g000001576_000000007	g000001576		hypothetical protein	95	1	3	3	hypothetical protein(3)	NA(3)	612	612	612.0	639	1
g000001599_000000007	g000001599		HNH endonuclease	95	1	3	3	HNH endonuclease(3)	NA(3)	555	555	555.0	611	2
g000000474_000000003	g000000474		hypothetical protein	60	4	2	4	hypothetical protein(3):DNA helicase(1)	NA(4)	270	642	439.5	719	1
g000000605_000000002	g000000605		hypothetical protein	50	3	2	3	hypothetical protein(3)	NA(3)	333	339	336.0	693	1		NC_047948_00020
g000000735_000000006	g000000735		HNH endonuclease	90	2	2	3	HNH endonuclease(2):hypothetical protein(1)	NA(3)	234	528	430.0	728	1		NC_047948_00002	NC_047945_1_00138;NC_047945_1_00139
g000000742_000000007	g000000742		DNA integration/recombination /inversion	95	1	2	2	DNA integration/recombination /inversion(2)	NA(2)	1173	1173	1173.0	733	1
g000000743_000000001	g000000743		hypothetical protein	40	2	2	2	hypothetical protein(2)	NA(2)	204	429	316.5	705	1
g000000747_000000006	g000000747		hypothetical protein	90	2	2	2	hypothetical protein(2)	NA(2)	411	417	414.0	701	1
g000000748_000000005	g000000748		hypothetical protein	80	2	2	2	hypothetical protein(2)	NA(2)	384	411	397.5	669	2
g000000749_000000002	g000000749		hypothetical protein	50	2	2	2	hypothetical protein(2)	NA(2)	201	402	301.5	695	1	MZ417326_00023
g000000750	g000000750		hypothetical protein	30	2	2	2	hypothetical protein(2)	NA(2)	390	393	391.5	688	1
g000000751_000000005	g000000751		hypothetical protein	80	2	2	2	hypothetical protein(2)	NA(2)	390	390	390.0	696	1																							KY794641_00133
g000000752_000000007	g000000752		hypothetical protein	95	1	2	2	hypothetical protein(2)	NA(2)	384	384	384.0	673	1
g000000754	g000000754		hypothetical protein	30	2	2	2	hypothetical protein(2)	NA(2)	240	384	312.0	703	1
g000000759_000000007	g000000759		hypothetical protein	95	1	2	2	hypothetical protein(2)	NA(2)	366	366	366.0	721	1
g000000760_000000005	g000000760		hypothetical protein	80	2	2	2	hypothetical protein(2)	NA(2)	357	357	357.0	661	2																		KY794642_00125
g000000764_000000003	g000000764		hypothetical protein	60	2	2	2	hypothetical protein(2)	NA(2)	342	345	343.5	689	1
g000000765_000000007	g000000765		hypothetical protein	95	1	2	2	hypothetical protein(2)	NA(2)	342	342	342.0	712	1
g000000767_000000006	g000000767		hypothetical protein	90	2	2	2	hypothetical protein(2)	NA(2)	339	339	339.0	681	1		NC_047948_00124	NC_047945_1_00038
g000000770_000000004	g000000770		hypothetical protein	70	2	2	2	hypothetical protein(2)	NA(2)	333	333	333.0	652	1				NC_007021_00103																			KY794641_00135
g000000773_000000006	g000000773		hypothetical protein	90	2	2	2	hypothetical protein(2)	NA(2)	312	312	312.0	694	1
g000000778_000000001	g000000778	662	gp662	40	2	2	2	gp662(2)	662(2)	303	1200	751.5	704	1	MZ417326_00048													MN091625_00134
g000000779_000000004	g000000779		hypothetical protein	70	2	2	2	hypothetical protein(2)	NA(2)	300	300	300.0	674	1																MT787017_00005	KY794643_00131
g000000780_000000007	g000000780		hypothetical protein	95	1	2	2	hypothetical protein(2)	NA(2)	300	300	300.0	650	1		NC_047948_00206	NC_047945_1_00124
g000000785_000000004	g000000785		hypothetical protein	70	2	2	2	hypothetical protein(2)	NA(2)	276	288	282.0	691	1																								MT554104_00222
g000000786_000000007	g000000786		hypothetical protein	95	1	2	2	hypothetical protein(2)	NA(2)	285	285	285.0	676	1																						NC_019726_00107
g000000788_000000003	g000000788		hypothetical protein	60	2	2	2	hypothetical protein(2)	NA(2)	228	243	235.5	654	2		NC_047948_00034	NC_047945_1_00160
g000000789_000000005	g000000789		hypothetical protein	80	2	2	2	hypothetical protein(2)	NA(2)	267	267	267.0	684	1															OL741057_00011	MT787017_00199
g000000802	g000000802		thioredoxin	30	2	2	2	thioredoxin(2)	NA(2)	231	240	235.5	722	1
g000000803_000000005	g000000803		hypothetical protein	80	2	2	2	hypothetical protein(2)	NA(2)	237	240	238.5	654	1			NC_047945_1_00159																					MT554104_00224
g000000804_000000005	g000000804		hypothetical protein	80	2	2	2	hypothetical protein(2)	NA(2)	237	237	237.0	727	1														MN091625_00079	OL741057_00015
g000000811_000000007	g000000811		hypothetical protein	95	1	2	2	hypothetical protein(2)	NA(2)	210	219	214.5	651	3		NC_047948_00165	NC_047945_1_00082
g000000812_000000005	g000000812		hypothetical protein	80	2	2	2	hypothetical protein(2)	NA(2)	216	216	216.0	650	2		NC_047948_00208	NC_047945_1_00126
g000000813_000000004	g000000813		hypothetical protein	70	2	2	2	hypothetical protein(2)	NA(2)	189	213	201.0	729	1									MZ643272_00129	AP019522_00019
g000000814_000000002	g000000814		hypothetical protein	50	2	2	2	hypothetical protein(2)	NA(2)	207	213	210.0	662	1
g000000815_000000005	g000000815		hypothetical protein	80	2	2	2	hypothetical protein(2)	NA(2)	213	213	213.0	718	1		NC_047948_00027	NC_047945_1_00155
g000000818_000000007	g000000818		hypothetical protein	95	1	2	2	hypothetical protein(2)	NA(2)	204	204	204.0	669	1
g000000823_000000007	g000000823		hypothetical protein	95	1	2	2	hypothetical protein(2)	NA(2)	195	195	195.0	657	1			NC_047945_1_00145												OL741057_00206
g000000824_000000007	g000000824		hypothetical protein	95	1	2	2	hypothetical protein(2)	NA(2)	195	195	195.0	714	1		NC_047948_00046	NC_047945_1_00171
g000000828_000000005	g000000828		hypothetical protein	80	2	2	2	hypothetical protein(2)	NA(2)	141	183	162.0	679	1	MZ417326_00083													MN091625_00088
g000000836_000000006	g000000836		hypothetical protein	90	2	2	2	hypothetical protein(2)	NA(2)	168	168	168.0	698	1
g000000839_000000006	g000000839		hypothetical protein	90	2	2	2	hypothetical protein(2)	NA(2)	159	159	159.0	646	4		NC_047948_00186	NC_047945_1_00103
g000000842_000000005	g000000842		hypothetical protein	80	2	2	2	hypothetical protein(2)	NA(2)	147	153	150.0	661	1	MZ417326_00098
g000000843_000000003	g000000843		hypothetical protein	60	2	2	2	hypothetical protein(2)	NA(2)	135	135	135.0	709	1
g000000845_000000007	g000000845		transcription factor	95	1	2	2	transcription factor(2)	NA(2)	129	129	129.0	659	2		NC_047948_00145	NC_047945_1_00060
g000000849_000000002	g000000849		preneck appendage protein	50	2	2	2	preneck appendage protein(1):hypothetical protein(1)	NA(2)	2658	2664	2661.0	672	1
g000000855_000000001	g000000855		hypothetical protein	40	2	2	2	hypothetical protein(2)	NA(2)	1710	1731	1720.5	708	1
g000000867_000000005	g000000867		hypothetical protein	80	2	2	2	hypothetical protein(2)	NA(2)	1176	1236	1206.0	656	2		NC_047948_00070	NC_047945_1_00195
g000000877_000000006	g000000877		hypothetical protein	90	2	2	2	hypothetical protein(2)	NA(2)	924	924	924.0	663	2		NC_047948_00204	NC_047945_1_00122
g000000879	g000000879		putative I-TevI-like homing endonuclease GIY-YIG family protein	30	2	2	2	putative I-TevI-like homing endonuclease GIY-YIG family protein(1):homing endonuclease(1)	NA(2)	720	837	778.5	711	1										AP019522_00134
g000000886_000000001	g000000886		replication initiation protein	40	2	2	2	replication initiation protein(2)	NA(2)	723	762	742.5	715	1
g000000888_000000006	g000000888		hypothetical protein	90	2	2	2	hypothetical protein(2)	NA(2)	741	741	741.0	710	1
g000000889	g000000889		homing endonuclease	30	2	2	2	homing endonuclease(1):Seg-like homing endonuclease%2C GIY-YIG family(1)	NA(2)	597	738	667.5	652	2																							KY794641_00136
g000000892_000000002	g000000892		hypothetical protein	50	2	2	2	hypothetical protein(2)	NA(2)	672	678	675.0	726	1
g000000900	g000000900		minor tail protein	30	2	2	2	minor tail protein(2)	NA(2)	531	570	550.5	682	1
g000000921_000000007	g000000921		tail fiber protein	95	1	2	2	tail fiber protein(2)	NA(2)	471	471	471.0	670	2		NC_047948_00108	NC_047945_1_00022
g000000944_000000007	g000000944		hypothetical protein	95	1	2	2	hypothetical protein(2)	NA(2)	444	444	444.0	675	1
g000000951_000000007	g000000951		hypothetical protein	95	1	2	2	hypothetical protein(2)	NA(2)	435	435	435.0	665	2		NC_047948_00055	NC_047945_1_00180
g000000977_000000007	g000000977		hypothetical protein	95	1	2	2	hypothetical protein(2)	NA(2)	405	405	405.0	646	1		NC_047948_00183	NC_047945_1_00100
g000000978_000000007	g000000978		hypothetical protein	95	1	2	2	hypothetical protein(2)	NA(2)	405	405	405.0	734	1		NC_047948_00015	NC_047945_1_00148
g000000982_000000007	g000000982		hypothetical protein	95	1	2	2	hypothetical protein(2)	NA(2)	402	402	402.0	717	1		NC_047948_00153	NC_047945_1_00070
g000000983_000000007	g000000983		gp28	95	1	2	2	gp28(2)	NA(2)	399	399	399.0	664	2
g000000986_000000007	g000000986		hypothetical protein	95	1	2	2	hypothetical protein(2)	NA(2)	399	399	399.0	647	4		NC_047948_00192	NC_047945_1_00110
g000000987_000000007	g000000987		hypothetical protein	95	1	2	2	hypothetical protein(2)	NA(2)	399	399	399.0	731	1		NC_047948_00201	NC_047945_1_00119
g000001008_000000007	g000001008		hypothetical protein	95	1	2	2	hypothetical protein(2)	NA(2)	378	378	378.0	692	1		NC_047948_00044	NC_047945_1_00169
g000001009_000000007	g000001009		hypothetical protein	95	1	2	2	hypothetical protein(2)	NA(2)	375	375	375.0	651	2		NC_047948_00164	NC_047945_1_00081
g000001035_000000007	g000001035		hypothetical protein	95	1	2	2	hypothetical protein(2)	NA(2)	351	351	351.0	656	1		NC_047948_00071	NC_047945_1_00196
g000001043_000000007	g000001043		hypothetical protein	95	1	2	2	hypothetical protein(2)	NA(2)	345	345	345.0	649	1		NC_047948_00051	NC_047945_1_00176
g000001061_000000007	g000001061		hypothetical protein	95	1	2	2	hypothetical protein(2)	NA(2)	333	333	333.0	706	1		NC_047948_00041	NC_047945_1_00166
g000001068_000000007	g000001068		hypothetical protein	95	1	2	2	hypothetical protein(2)	NA(2)	327	327	327.0	678	1		NC_047948_00172	NC_047945_1_00089
g000001069_000000007	g000001069		hypothetical protein	95	1	2	2	hypothetical protein(2)	NA(2)	324	324	324.0	686	1
g000001070_000000007	g000001070		hypothetical protein	95	1	2	2	hypothetical protein(2)	NA(2)	324	324	324.0	666	1
g000001077_000000007	g000001077		HTH DNA binding protein	95	1	2	2	HTH DNA binding protein(2)	NA(2)	318	318	318.0	662	2
g000001083_000000007	g000001083		hypothetical protein	95	1	2	2	hypothetical protein(2)	NA(2)	315	315	315.0	713	1		NC_047948_00131	NC_047945_1_00045
g000001094_000000007	g000001094		hypothetical protein	95	1	2	2	hypothetical protein(2)	NA(2)	309	309	309.0	685	1
g000001102_000000007	g000001102	136	gp136	95	1	2	2	gp136(2)	136(2)	303	303	303.0	690	1		NC_047948_00082	NC_047945_1_00208
g000001122_000000007	g000001122		hypothetical protein	95	1	2	2	hypothetical protein(2)	NA(2)	285	285	285.0	707	1
g000001123_000000007	g000001123		hypothetical protein	95	1	2	2	hypothetical protein(2)	NA(2)	282	282	282.0	716	1																	KY794643_00118	KY794642_00118
g000001142_000000007	g000001142		hypothetical protein	95	1	2	2	hypothetical protein(2)	NA(2)	273	273	273.0	687	1		NC_047948_00140	NC_047945_1_00054
g000001143_000000007	g000001143		hypothetical protein	95	1	2	2	hypothetical protein(2)	NA(2)	270	270	270.0	730	1																	KY794643_00120	KY794642_00120
g000001157_000000007	g000001157		hypothetical protein	95	1	2	2	hypothetical protein(2)	NA(2)	264	264	264.0	646	5		NC_047948_00187	NC_047945_1_00104
g000001170_000000007	g000001170		hypothetical protein	95	1	2	2	hypothetical protein(2)	NA(2)	255	255	255.0	650	3		NC_047948_00216	NC_047945_1_00131
g000001179_000000007	g000001179		hypothetical protein	95	1	2	2	hypothetical protein(2)	NA(2)	252	252	252.0	651	1		NC_047948_00163	NC_047945_1_00080
g000001180_000000007	g000001180		hypothetical protein	95	1	2	2	hypothetical protein(2)	NA(2)	252	252	252.0	648	1		NC_047948_00219	NC_047945_1_00134
g000001199_000000007	g000001199		hypothetical protein	95	1	2	2	hypothetical protein(2)	NA(2)	243	243	243.0	655	2		NC_047948_00177	NC_047945_1_00094
g000001200_000000007	g000001200		hypothetical protein	95	1	2	2	hypothetical protein(2)	NA(2)	243	243	243.0	647	1		NC_047948_00189	NC_047945_1_00106
g000001207_000000007	g000001207		hypothetical protein	95	1	2	2	hypothetical protein(2)	NA(2)	240	240	240.0	666	2
g000001211_000000007	g000001211		hypothetical protein	95	1	2	2	hypothetical protein(2)	NA(2)	240	240	240.0	647	3		NC_047948_00191	NC_047945_1_00109
g000001212_000000007	g000001212		hypothetical protein	95	1	2	2	hypothetical protein(2)	NA(2)	240	240	240.0	671	1		NC_047948_00066	NC_047945_1_00191
g000001223_000000007	g000001223		hypothetical protein	95	1	2	2	hypothetical protein(2)	NA(2)	234	234	234.0	649	3		NC_047948_00049	NC_047945_1_00174
g000001224_000000007	g000001224		hypothetical protein	95	1	2	2	hypothetical protein(2)	NA(2)	234	234	234.0	649	2		NC_047948_00050	NC_047945_1_00175
g000001245_000000007	g000001245		hypothetical protein	95	1	2	2	hypothetical protein(2)	NA(2)	222	222	222.0	697	1																	KY794643_00116	KY794642_00116
g000001249_000000007	g000001249		hypothetical protein	95	1	2	2	hypothetical protein(2)	NA(2)	222	222	222.0	646	3		NC_047948_00185	NC_047945_1_00102
g000001262_000000007	g000001262		hypothetical protein	95	1	2	2	hypothetical protein(2)	NA(2)	216	216	216.0	648	3		NC_047948_00001	NC_047945_1_00137
g000001273_000000007	g000001273		hypothetical protein	95	1	2	2	hypothetical protein(2)	NA(2)	210	210	210.0	680	1																			NC_022920_1_00208	NC_022918_1_00001
g000001290_000000007	g000001290		hypothetical protein	95	1	2	2	hypothetical protein(2)	NA(2)	204	204	204.0	668	2
g000001293_000000007	g000001293		hypothetical protein	95	1	2	2	hypothetical protein(2)	NA(2)	204	204	204.0	653	1
g000001294_000000007	g000001294		hypothetical protein	95	1	2	2	hypothetical protein(2)	NA(2)	204	204	204.0	671	2		NC_047948_00065	NC_047945_1_00190
g000001311_000000007	g000001311		hypothetical protein	95	1	2	2	hypothetical protein(2)	NA(2)	198	198	198.0	646	2		NC_047948_00184	NC_047945_1_00101
g000001321_000000007	g000001321		hypothetical protein	95	1	2	2	hypothetical protein(2)	NA(2)	195	195	195.0	648	2		NC_047948_00221	NC_047945_1_00136
g000001324_000000007	g000001324		hypothetical protein	95	1	2	2	hypothetical protein(2)	NA(2)	192	192	192.0	667	2
g000001327_000000007	g000001327		hypothetical protein	95	1	2	2	hypothetical protein(2)	NA(2)	189	189	189.0	658	2									MZ643272_00117	AP019522_00006
g000001343_000000007	g000001343		hypothetical protein	95	1	2	2	hypothetical protein(2)	NA(2)	183	183	183.0	663	1		NC_047948_00203	NC_047945_1_00121
g000001352_000000007	g000001352		holin	95	1	2	2	holin(2)	NA(2)	180	180	180.0	683	1
g000001353_000000007	g000001353		hypothetical protein	95	1	2	2	hypothetical protein(2)	NA(2)	180	180	180.0	699	1		NC_047948_00149	NC_047945_1_00064
g000001368_000000007	g000001368		hypothetical protein	95	1	2	2	hypothetical protein(2)	NA(2)	162	171	166.5	658	1									MZ643272_00116	AP019522_00005
g000001382_000000007	g000001382		hypothetical protein	95	1	2	2	hypothetical protein(2)	NA(2)	159	159	159.0	660	2
g000001394_000000007	g000001394		hypothetical protein	95	1	2	2	hypothetical protein(2)	NA(2)	150	150	150.0	720	1																	KY794643_00122	KY794642_00122
g000001399_000000007	g000001399		hypothetical protein	95	1	2	2	hypothetical protein(2)	NA(2)	147	147	147.0	700	1		NC_047948_00060	NC_047945_1_00185
g000001408_000000007	g000001408		hypothetical protein	95	1	2	2	hypothetical protein(2)	NA(2)	135	135	135.0	653	2
g000001411_000000007	g000001411		hypothetical protein	95	1	2	2	hypothetical protein(2)	NA(2)	129	129	129.0	660	1
g000001414_000000007	g000001414		hypothetical protein	95	1	2	2	hypothetical protein(2)	NA(2)	126	126	126.0	665	1		NC_047948_00056	NC_047945_1_00181
g000001437_000000007	g000001437	tnp	putative transposase	95	1	2	2	putative transposase(2)	tnp(2)	1647	1647	1647.0	723	1
g000001463_000000007	g000001463		protease	95	1	2	2	protease(2)	NA(2)	1104	1104	1104.0	670	1		NC_047948_00107	NC_047945_1_00021
g000001465_000000007	g000001465		HNH endonuclease	95	1	2	2	HNH endonuclease(2)	NA(2)	1086	1086	1086.0	725	1		NC_047948_00058	NC_047945_1_00183
g000001466_000000007	g000001466		hypothetical protein	95	1	2	2	hypothetical protein(2)	NA(2)	762	1086	924.0	647	2		NC_047948_00190	NC_047945_1_00108
g000001489_000000007	g000001489		putative transposase	95	1	2	2	putative transposase(2)	NA(2)	948	948	948.0	724	1
g000001501_000000007	g000001501		hypothetical protein	95	1	2	2	hypothetical protein(2)	NA(2)	888	888	888.0	655	1		NC_047948_00176	NC_047945_1_00093
g000001502_000000007	g000001502		hypothetical protein	95	1	2	2	hypothetical protein(2)	NA(2)	882	882	882.0	668	1
g000001588_000000007	g000001588		hypothetical protein	95	1	2	2	hypothetical protein(2)	NA(2)	582	582	582.0	667	1
g000001613_000000007	g000001613		gp27	95	1	2	2	gp27(2)	NA(2)	528	528	528.0	664	1
g000001617_000000007	g000001617		hypothetical protein	95	1	2	2	hypothetical protein(2)	NA(2)	522	522	522.0	677	1
g000001618_000000007	g000001618	orf14	putative single-stranded DNA binding protein	95	1	2	2	putative single-stranded DNA binding protein(2)	orf14(2)	519	519	519.0	732	1
g000001627_000000007	g000001627		hypothetical protein	95	1	2	2	hypothetical protein(2)	NA(2)	513	513	513.0	659	1		NC_047948_00144	NC_047945_1_00059
g000001630_000000007	g000001630		hypothetical protein	95	1	2	2	hypothetical protein(2)	NA(2)	510	510	510.0	657	2		NC_047948_00006	NC_047945_1_00143
g000001632_000000007	g000001632		hypothetical protein	95	1	2	2	hypothetical protein(2)	NA(2)	507	507	507.0	702	1
g000000684_000000004	g000000684		putative IS transposase (OrfB)	70	3	1	3	putative IS transposase (OrfB)(2):transposase(1)	NA(3)	1194	1206	1201.0	867	1
g000000756	g000000756	12	Putative tail protein	30	2	1	2	Putative tail protein(2)	12(2)	372	885	628.5	830	1
g000000796_000000007	g000000796		IS6 family transposase IS431R	95	1	1	3	IS6 family transposase IS431R(2):hypothetical protein(1)	NA(3)	246	675	532.0	897	1
g000000850_000000001	g000000850		Putative tail fiber protein	40	2	1	2	Putative tail fiber protein(1):Putative tail fiber protein GP37(1)	NA(2)	1167	2340	1753.5	920	1
g000000859	g000000859	15	Putative head maturation protease	30	2	1	2	Putative head maturation protease(1):capsid maturation protease(1)	15(1):NA(1)	1317	1347	1332.0	835	1
g000000874	g000000874		hypothetical protein	30	2	1	2	hypothetical protein(2)	NA(2)	963	1020	991.5	841	1
g000000881	g000000881		hypothetical protein	30	2	1	2	hypothetical protein(1):virion structural protein(1)	NA(2)	732	825	778.5	925	1
g000000906_000000007	g000000906		hypothetical protein	95	1	1	1	hypothetical protein(1)	NA(1)	501	501	501.0	735	54
g000000907_000000007	g000000907		hypothetical protein	95	1	1	1	hypothetical protein(1)	NA(1)	498	498	498.0	909	1				NC_007021_00106
g000000908_000000007	g000000908		hypothetical protein	95	1	1	1	hypothetical protein(1)	NA(1)	498	498	498.0	735	106
g000000909_000000007	g000000909		hypothetical protein	95	1	1	1	hypothetical protein(1)	NA(1)	495	495	495.0	946	1
g000000910_000000007	g000000910		hypothetical protein	95	1	1	1	hypothetical protein(1)	NA(1)	492	492	492.0	816	2	MZ417326_00012
g000000911_000000007	g000000911		hypothetical protein	95	1	1	1	hypothetical protein(1)	NA(1)	489	489	489.0	800	1
g000000912_000000007	g000000912	nrdG	Anaerobic NTP reductase%2C small subunit	95	1	1	1	Anaerobic NTP reductase%2C small subunit(1)	nrdG(1)	486	486	486.0	735	119
g000000914_000000007	g000000914		hypothetical protein	95	1	1	1	hypothetical protein(1)	NA(1)	483	483	483.0	747	3
g000000915_000000007	g000000915		hypothetical protein	95	1	1	1	hypothetical protein(1)	NA(1)	483	483	483.0	757	2
g000000916_000000007	g000000916		HNH endonuclease	95	1	1	1	HNH endonuclease(1)	NA(1)	483	483	483.0	950	1																					NC_023573_00055
g000000917_000000007	g000000917		hypothetical protein	95	1	1	1	hypothetical protein(1)	NA(1)	483	483	483.0	735	33
g000000918_000000007	g000000918		hypothetical protein	95	1	1	1	hypothetical protein(1)	NA(1)	483	483	483.0	735	59
g000000919_000000007	g000000919		hypothetical protein	95	1	1	1	hypothetical protein(1)	NA(1)	474	474	474.0	785	1	MZ417326_00092
g000000920_000000007	g000000920		hypothetical protein	95	1	1	1	hypothetical protein(1)	NA(1)	471	471	471.0	793	2
g000000922_000000007	g000000922		hypothetical protein	95	1	1	1	hypothetical protein(1)	NA(1)	468	468	468.0	788	2
g000000924_000000007	g000000924		hypothetical protein	95	1	1	1	hypothetical protein(1)	NA(1)	465	465	465.0	822	1
g000000925_000000007	g000000925	smpB	SsrA-binding protein	95	1	1	1	SsrA-binding protein(1)	smpB(1)	465	465	465.0	874	1
g000000926_000000007	g000000926		hypothetical protein	95	1	1	1	hypothetical protein(1)	NA(1)	465	465	465.0	735	132
g000000927_000000007	g000000927		hypothetical protein	95	1	1	1	hypothetical protein(1)	NA(1)	465	465	465.0	735	158
g000000928_000000007	g000000928	p13	Lysin (lysozyme)	95	1	1	1	Lysin (lysozyme)(1)	p13(1)	465	465	465.0	735	168
g000000929_000000007	g000000929		hypothetical protein	95	1	1	1	hypothetical protein(1)	NA(1)	462	462	462.0	771	2
g000000930_000000007	g000000930		nucleoside 2-deoxyribosyltransferase	95	1	1	1	nucleoside 2-deoxyribosyltransferase(1)	NA(1)	462	462	462.0	736	17
g000000931_000000007	g000000931		hypothetical protein	95	1	1	1	hypothetical protein(1)	NA(1)	456	456	456.0	763	2				NC_007021_00101
g000000932_000000007	g000000932		hypothetical protein	95	1	1	1	hypothetical protein(1)	NA(1)	456	456	456.0	749	4
g000000934_000000007	g000000934		hypothetical protein	95	1	1	1	hypothetical protein(1)	NA(1)	453	453	453.0	834	1
g000000935_000000007	g000000935		hypothetical protein	95	1	1	1	hypothetical protein(1)	NA(1)	453	453	453.0	828	1
g000000936_000000007	g000000936		hypothetical protein	95	1	1	1	hypothetical protein(1)	NA(1)	453	453	453.0	752	2	MZ417326_00115
g000000937_000000007	g000000937		hypothetical protein	95	1	1	1	hypothetical protein(1)	NA(1)	453	453	453.0	743	7				NC_007021_00098
g000000939_000000007	g000000939		hypothetical protein	95	1	1	1	hypothetical protein(1)	NA(1)	450	450	450.0	735	58
g000000940_000000007	g000000940		hypothetical protein	95	1	1	1	hypothetical protein(1)	NA(1)	447	447	447.0	740	9	MZ417326_00067
g000000941_000000007	g000000941		hypothetical protein	95	1	1	1	hypothetical protein(1)	NA(1)	447	447	447.0	735	63
g000000942_000000007	g000000942		hypothetical protein	95	1	1	1	hypothetical protein(1)	NA(1)	447	447	447.0	839	1		NC_047948_00019
g000000943_000000007	g000000943		hypothetical protein	95	1	1	1	hypothetical protein(1)	NA(1)	444	444	444.0	738	4
g000000945_000000007	g000000945		hypothetical protein	95	1	1	1	hypothetical protein(1)	NA(1)	441	441	441.0	738	8
g000000946_000000007	g000000946		hypothetical protein	95	1	1	1	hypothetical protein(1)	NA(1)	441	441	441.0	882	1				NC_007021_00133
g000000947_000000007	g000000947		hypothetical protein	95	1	1	1	hypothetical protein(1)	NA(1)	441	441	441.0	735	30
g000000948_000000007	g000000948		hypothetical protein	95	1	1	1	hypothetical protein(1)	NA(1)	441	441	441.0	735	32
g000000949_000000007	g000000949		hypothetical protein	95	1	1	1	hypothetical protein(1)	NA(1)	441	441	441.0	735	86
g000000950_000000007	g000000950		hypothetical protein	95	1	1	1	hypothetical protein(1)	NA(1)	438	438	438.0	812	1
g000000953_000000007	g000000953		hypothetical protein	95	1	1	1	hypothetical protein(1)	NA(1)	429	429	429.0	770	1															OL741057_00007
g000000955_000000007	g000000955		hypothetical protein	95	1	1	1	hypothetical protein(1)	NA(1)	423	423	423.0	738	13
g000000956_000000007	g000000956		hypothetical protein	95	1	1	1	hypothetical protein(1)	NA(1)	423	423	423.0	749	2
g000000957_000000007	g000000957		hypothetical protein	95	1	1	1	hypothetical protein(1)	NA(1)	423	423	423.0	735	97
g000000958_000000007	g000000958		hypothetical protein	95	1	1	1	hypothetical protein(1)	NA(1)	423	423	423.0	883	1		NC_047948_00038
g000000959_000000007	g000000959		hypothetical protein	95	1	1	1	hypothetical protein(1)	NA(1)	420	420	420.0	747	2
g000000960_000000007	g000000960		hypothetical protein	95	1	1	1	hypothetical protein(1)	NA(1)	420	420	420.0	740	6	MZ417326_00063
g000000961_000000007	g000000961		hypothetical protein	95	1	1	1	hypothetical protein(1)	NA(1)	420	420	420.0	740	7	MZ417326_00064
g000000962_000000007	g000000962		hypothetical protein	95	1	1	1	hypothetical protein(1)	NA(1)	420	420	420.0	813	1
g000000963_000000007	g000000963		hypothetical protein	95	1	1	1	hypothetical protein(1)	NA(1)	420	420	420.0	735	72
g000000964_000000007	g000000964		hypothetical protein	95	1	1	1	hypothetical protein(1)	NA(1)	417	417	417.0	783	2	MZ417326_00134
g000000965_000000007	g000000965		hypothetical protein	95	1	1	1	hypothetical protein(1)	NA(1)	414	414	414.0	745	3	MZ417326_00109
g000000966_000000007	g000000966		hypothetical protein	95	1	1	1	hypothetical protein(1)	NA(1)	414	414	414.0	803	2
g000000967_000000007	g000000967		hypothetical protein	95	1	1	1	hypothetical protein(1)	NA(1)	411	411	411.0	741	8	MZ417326_00077
g000000968_000000007	g000000968		hypothetical protein	95	1	1	1	hypothetical protein(1)	NA(1)	411	411	411.0	767	2	MZ417326_00129
g000000969_000000007	g000000969		hypothetical protein	95	1	1	1	hypothetical protein(1)	NA(1)	411	411	411.0	918	1			NC_047945_1_00065
g000000970_000000007	g000000970		hypothetical protein	95	1	1	1	hypothetical protein(1)	NA(1)	408	408	408.0	914	1	MZ417326_00006
g000000971_000000007	g000000971		hypothetical protein	95	1	1	1	hypothetical protein(1)	NA(1)	408	408	408.0	812	2
g000000972_000000007	g000000972		hypothetical protein	95	1	1	1	hypothetical protein(1)	NA(1)	408	408	408.0	936	1
g000000973_000000007	g000000973		hypothetical protein	95	1	1	1	hypothetical protein(1)	NA(1)	405	405	405.0	798	2
g000000974_000000007	g000000974		hypothetical protein	95	1	1	1	hypothetical protein(1)	NA(1)	405	405	405.0	804	2
g000000975_000000007	g000000975		hypothetical protein	95	1	1	1	hypothetical protein(1)	NA(1)	405	405	405.0	735	137
g000000976_000000007	g000000976		hypothetical protein	95	1	1	1	hypothetical protein(1)	NA(1)	405	405	405.0	735	150
g000000979_000000007	g000000979		hypothetical protein	95	1	1	1	hypothetical protein(1)	NA(1)	402	402	402.0	740	5	MZ417326_00062
g000000980_000000007	g000000980		hypothetical protein	95	1	1	1	hypothetical protein(1)	NA(1)	402	402	402.0	741	7	MZ417326_00076
g000000981_000000007	g000000981		hypothetical protein	95	1	1	1	hypothetical protein(1)	NA(1)	402	402	402.0	735	60
g000000984_000000007	g000000984		tail assembly chaperone	95	1	1	1	tail assembly chaperone(1)	NA(1)	399	399	399.0	735	64
g000000985_000000007	g000000985		hypothetical protein	95	1	1	1	hypothetical protein(1)	NA(1)	399	399	399.0	735	167
g000000988_000000007	g000000988		hypothetical protein	95	1	1	1	hypothetical protein(1)	NA(1)	396	396	396.0	742	3
g000000989_000000007	g000000989		head-tail joining protein	95	1	1	1	head-tail joining protein(1)	NA(1)	396	396	396.0	746	5
g000000991_000000007	g000000991		decorator protein D	95	1	1	1	decorator protein D(1)	NA(1)	396	396	396.0	735	11
g000000992_000000007	g000000992		hypothetical protein	95	1	1	1	hypothetical protein(1)	NA(1)	396	396	396.0	735	117
g000000993_000000007	g000000993		hypothetical protein	95	1	1	1	hypothetical protein(1)	NA(1)	396	396	396.0	735	166
g000000994_000000007	g000000994		hypothetical protein	95	1	1	1	hypothetical protein(1)	NA(1)	393	393	393.0	800	2
g000000995_000000007	g000000995		hypothetical protein	95	1	1	1	hypothetical protein(1)	NA(1)	393	393	393.0	740	3	MZ417326_00060
g000000996_000000007	g000000996		hypothetical protein	95	1	1	1	hypothetical protein(1)	NA(1)	393	393	393.0	741	4	MZ417326_00073
g000000997_000000007	g000000997		hypothetical protein	95	1	1	1	hypothetical protein(1)	NA(1)	390	390	390.0	845	1
g000000998_000000007	g000000998	graS	Sensor histidine kinase GraS	95	1	1	1	Sensor histidine kinase GraS(1)	graS(1)	387	387	387.0	737	6
g000000999_000000007	g000000999		hypothetical protein	95	1	1	1	hypothetical protein(1)	NA(1)	384	384	384.0	735	85
g000001000_000000007	g000001000		DnaD-like helicase loader	95	1	1	1	DnaD-like helicase loader(1)	NA(1)	381	381	381.0	737	18
g000001001_000000007	g000001001	blaI	Penicillinase repressor	95	1	1	1	Penicillinase repressor(1)	blaI(1)	381	381	381.0	759	3
g000001002_000000007	g000001002		hypothetical protein	95	1	1	1	hypothetical protein(1)	NA(1)	381	381	381.0	852	1
g000001003_000000007	g000001003		hypothetical protein	95	1	1	1	hypothetical protein(1)	NA(1)	381	381	381.0	740	8	MZ417326_00066
g000001004_000000007	g000001004		hypothetical protein	95	1	1	1	hypothetical protein(1)	NA(1)	381	381	381.0	735	144
g000001005_000000007	g000001005		hypothetical protein	95	1	1	1	hypothetical protein(1)	NA(1)	378	378	378.0	901	1
g000001006_000000007	g000001006		hypothetical protein	95	1	1	1	hypothetical protein(1)	NA(1)	378	378	378.0	736	23
g000001007_000000007	g000001007		putative tail specific protease	95	1	1	1	putative tail specific protease(1)	NA(1)	378	378	378.0	735	56
g000001010_000000007	g000001010		tail fiber protein	95	1	1	1	tail fiber protein(1)	NA(1)	372	372	372.0	832	1
g000001011_000000007	g000001011		hypothetical protein	95	1	1	1	hypothetical protein(1)	NA(1)	372	372	372.0	810	1				NC_007021_00125
g000001012_000000007	g000001012		hypothetical protein	95	1	1	1	hypothetical protein(1)	NA(1)	372	372	372.0	893	1
g000001013_000000007	g000001013	25	tape measure	95	1	1	1	tape measure(1)	25(1)	372	372	372.0	736	1
g000001014_000000007	g000001014		hypothetical protein	95	1	1	1	hypothetical protein(1)	NA(1)	372	372	372.0	735	31
g000001015_000000007	g000001015		hypothetical protein	95	1	1	1	hypothetical protein(1)	NA(1)	372	372	372.0	735	45
g000001016_000000007	g000001016		hypothetical protein	95	1	1	1	hypothetical protein(1)	NA(1)	372	372	372.0	735	77
g000001017_000000007	g000001017		hypothetical protein	95	1	1	1	hypothetical protein(1)	NA(1)	372	372	372.0	735	172
g000001018_000000007	g000001018		hypothetical protein	95	1	1	1	hypothetical protein(1)	NA(1)	369	369	369.0	787	2																MT787017_00014
g000001019_000000007	g000001019		hypothetical protein	95	1	1	1	hypothetical protein(1)	NA(1)	369	369	369.0	933	1			NC_047945_1_00058
g000001020_000000007	g000001020		hypothetical protein	95	1	1	1	hypothetical protein(1)	NA(1)	366	366	366.0	837	1				NC_007021_00078
g000001021_000000007	g000001021		hypothetical protein	95	1	1	1	hypothetical protein(1)	NA(1)	366	366	366.0	735	8
g000001022_000000007	g000001022		hypothetical protein	95	1	1	1	hypothetical protein(1)	NA(1)	363	363	363.0	844	1										AP019522_00017
g000001023_000000007	g000001023		hypothetical protein	95	1	1	1	hypothetical protein(1)	NA(1)	363	363	363.0	735	28
g000001024_000000007	g000001024	yihU	3-sulfolactaldehyde reductase	95	1	1	1	3-sulfolactaldehyde reductase(1)	yihU(1)	363	363	363.0	735	46
g000001025_000000007	g000001025		hypothetical protein	95	1	1	1	hypothetical protein(1)	NA(1)	363	363	363.0	802	2
g000001026_000000007	g000001026		hypothetical protein	95	1	1	1	hypothetical protein(1)	NA(1)	360	360	360.0	949	1
g000001027_000000007	g000001027		membrane protein	95	1	1	1	membrane protein(1)	NA(1)	360	360	360.0	748	3	MZ417326_00053
g000001028_000000007	g000001028		hypothetical protein	95	1	1	1	hypothetical protein(1)	NA(1)	360	360	360.0	735	82
g000001029_000000007	g000001029		hypothetical protein	95	1	1	1	hypothetical protein(1)	NA(1)	357	357	357.0	737	14
g000001030_000000007	g000001030		hypothetical protein	95	1	1	1	hypothetical protein(1)	NA(1)	357	357	357.0	742	2
g000001031_000000007	g000001031		hypothetical protein	95	1	1	1	hypothetical protein(1)	NA(1)	357	357	357.0	743	5				NC_007021_00096
g000001034_000000007	g000001034		tail assembly chaperone	95	1	1	1	tail assembly chaperone(1)	NA(1)	351	351	351.0	811	2
g000001036_000000007	g000001036	cadC	Cadmium resistance transcriptional regulatory protein CadC	95	1	1	1	Cadmium resistance transcriptional regulatory protein CadC(1)	cadC(1)	348	348	348.0	737	16
g000001037_000000007	g000001037		hypothetical protein	95	1	1	1	hypothetical protein(1)	NA(1)	348	348	348.0	750	1
g000001038_000000007	g000001038		hypothetical protein	95	1	1	1	hypothetical protein(1)	NA(1)	348	348	348.0	922	1
g000001039_000000007	g000001039		hypothetical protein	95	1	1	1	hypothetical protein(1)	NA(1)	348	348	348.0	735	133
g000001041_000000007	g000001041		hypothetical protein	95	1	1	1	hypothetical protein(1)	NA(1)	345	345	345.0	766	1				NC_007021_00109
g000001042_000000007	g000001042		hypothetical protein	95	1	1	1	hypothetical protein(1)	NA(1)	345	345	345.0	735	164
g000001045_000000007	g000001045	bcrR	HTH-type transcriptional activator BcrR	95	1	1	1	HTH-type transcriptional activator BcrR(1)	bcrR(1)	342	342	342.0	739	8
g000001046_000000007	g000001046		hypothetical protein	95	1	1	1	hypothetical protein(1)	NA(1)	342	342	342.0	862	1																								MT554104_00221
g000001047_000000007	g000001047		virion structural protein	95	1	1	1	virion structural protein(1)	NA(1)	342	342	342.0	735	68
g000001048_000000007	g000001048		hypothetical protein	95	1	1	1	hypothetical protein(1)	NA(1)	342	342	342.0	735	154
g000001049_000000007	g000001049		DNA packaging protein	95	1	1	1	DNA packaging protein(1)	NA(1)	339	339	339.0	903	1
g000001050_000000007	g000001050		head-tail adaptor	95	1	1	1	head-tail adaptor(1)	NA(1)	339	339	339.0	746	4
g000001051_000000007	g000001051		hypothetical protein	95	1	1	1	hypothetical protein(1)	NA(1)	339	339	339.0	825	1	MZ417326_00036
g000001052_000000007	g000001052		lysis protein B	95	1	1	1	lysis protein B(1)	NA(1)	339	339	339.0	736	14
g000001053_000000007	g000001053		hypothetical protein	95	1	1	1	hypothetical protein(1)	NA(1)	336	336	336.0	757	1
g000001054_000000007	g000001054		hypothetical protein	95	1	1	1	hypothetical protein(1)	NA(1)	336	336	336.0	745	4	MZ417326_00108
g000001055_000000007	g000001055		hypothetical protein	95	1	1	1	hypothetical protein(1)	NA(1)	336	336	336.0	735	29
g000001056_000000007	g000001056		hypothetical protein	95	1	1	1	hypothetical protein(1)	NA(1)	336	336	336.0	735	110
g000001057_000000007	g000001057		hypothetical protein	95	1	1	1	hypothetical protein(1)	NA(1)	336	336	336.0	735	126
g000001058_000000007	g000001058		hypothetical protein	95	1	1	1	hypothetical protein(1)	NA(1)	333	333	333.0	772	3	MZ417326_00102
g000001059_000000007	g000001059		head protein	95	1	1	1	head protein(1)	NA(1)	333	333	333.0	735	55
g000001060_000000007	g000001060		hypothetical protein	95	1	1	1	hypothetical protein(1)	NA(1)	333	333	333.0	735	148
g000001063_000000007	g000001063		hypothetical protein	95	1	1	1	hypothetical protein(1)	NA(1)	330	330	330.0	816	1	MZ417326_00011
g000001064_000000007	g000001064		hypothetical protein	95	1	1	1	hypothetical protein(1)	NA(1)	330	330	330.0	740	2	MZ417326_00059
g000001066_000000007	g000001066		hypothetical protein	95	1	1	1	hypothetical protein(1)	NA(1)	327	327	327.0	738	2
g000001067_000000007	g000001067		hypothetical protein	95	1	1	1	hypothetical protein(1)	NA(1)	327	327	327.0	735	138
g000001071_000000007	g000001071		thymidylate synthase complementing protein	95	1	1	1	thymidylate synthase complementing protein(1)	NA(1)	324	324	324.0	735	40
g000001072_000000007	g000001072		hypothetical protein	95	1	1	1	hypothetical protein(1)	NA(1)	324	324	324.0	735	109
g000001073_000000007	g000001073		hypothetical protein	95	1	1	1	hypothetical protein(1)	NA(1)	324	324	324.0	802	1
g000001074_000000007	g000001074		hypothetical protein	95	1	1	1	hypothetical protein(1)	NA(1)	324	324	324.0	774	2
g000001075_000000007	g000001075		hypothetical protein	95	1	1	1	hypothetical protein(1)	NA(1)	321	321	321.0	744	5
g000001076_000000007	g000001076	132	putative HNH endonuclease	95	1	1	1	putative HNH endonuclease(1)	132(1)	321	321	321.0	735	122
g000001078_000000007	g000001078		hypothetical protein	95	1	1	1	hypothetical protein(1)	NA(1)	318	318	318.0	745	5	MZ417326_00107
g000001079_000000007	g000001079	rpe	Ribulose-phosphate 3-epimerase	95	1	1	1	Ribulose-phosphate 3-epimerase(1)	rpe(1)	318	318	318.0	735	47
g000001080_000000007	g000001080		hypothetical protein	95	1	1	1	hypothetical protein(1)	NA(1)	318	318	318.0	778	2		NC_047948_00031
g000001082_000000007	g000001082		hypothetical protein	95	1	1	1	hypothetical protein(1)	NA(1)	315	315	315.0	847	1					KY779848_00148
g000001084_000000007	g000001084		hypothetical protein	95	1	1	1	hypothetical protein(1)	NA(1)	312	312	312.0	739	3
g000001085_000000007	g000001085		hypothetical protein	95	1	1	1	hypothetical protein(1)	NA(1)	312	312	312.0	768	1
g000001086_000000007	g000001086		hypothetical protein	95	1	1	1	hypothetical protein(1)	NA(1)	312	312	312.0	879	1	MZ417326_00049
g000001087_000000007	g000001087		hypothetical protein	95	1	1	1	hypothetical protein(1)	NA(1)	312	312	312.0	782	1				NC_007021_00063
g000001088_000000007	g000001088		hypothetical protein	95	1	1	1	hypothetical protein(1)	NA(1)	312	312	312.0	796	2
g000001089_000000007	g000001089		hypothetical protein	95	1	1	1	hypothetical protein(1)	NA(1)	312	312	312.0	735	38
g000001090_000000007	g000001090		hypothetical protein	95	1	1	1	hypothetical protein(1)	NA(1)	312	312	312.0	823	1
g000001091_000000007	g000001091		hypothetical protein	95	1	1	1	hypothetical protein(1)	NA(1)	309	309	309.0	885	1	MZ417326_00097
g000001092_000000007	g000001092		hypothetical protein	95	1	1	1	hypothetical protein(1)	NA(1)	309	309	309.0	928	1	MZ417326_00146
g000001093_000000007	g000001093		hypothetical protein	95	1	1	1	hypothetical protein(1)	NA(1)	309	309	309.0	887	1	MZ417326_00164
g000001095_000000007	g000001095		hypothetical protein	95	1	1	1	hypothetical protein(1)	NA(1)	309	309	309.0	939	1			NC_047945_1_00067
g000001096_000000007	g000001096	pre	Plasmid recombination enzyme	95	1	1	1	Plasmid recombination enzyme(1)	pre(1)	306	306	306.0	739	5
g000001097_000000007	g000001097		hypothetical protein	95	1	1	1	hypothetical protein(1)	NA(1)	306	306	306.0	756	1
g000001098_000000007	g000001098		hypothetical protein	95	1	1	1	hypothetical protein(1)	NA(1)	306	306	306.0	735	136
g000001099_000000007	g000001099		hypothetical protein	95	1	1	1	hypothetical protein(1)	NA(1)	303	303	303.0	797	1
g000001100_000000007	g000001100		hypothetical protein	95	1	1	1	hypothetical protein(1)	NA(1)	303	303	303.0	938	1
g000001101_000000007	g000001101		hypothetical protein	95	1	1	1	hypothetical protein(1)	NA(1)	303	303	303.0	735	75
g000001103_000000007	g000001103		hypothetical protein	95	1	1	1	hypothetical protein(1)	NA(1)	300	300	300.0	905	1
g000001105_000000007	g000001105		Putative transcriptional regulatory protein	95	1	1	1	Putative transcriptional regulatory protein(1)	NA(1)	300	300	300.0	735	83
g000001106_000000007	g000001106		hypothetical protein	95	1	1	1	hypothetical protein(1)	NA(1)	300	300	300.0	735	118
g000001107_000000007	g000001107		hypothetical protein	95	1	1	1	hypothetical protein(1)	NA(1)	300	300	300.0	881	1
g000001108_000000007	g000001108		hypothetical protein	95	1	1	1	hypothetical protein(1)	NA(1)	297	297	297.0	877	1	MZ417326_00031
g000001109_000000007	g000001109		hypothetical protein	95	1	1	1	hypothetical protein(1)	NA(1)	297	297	297.0	786	1	MZ417326_00081
g000001110_000000007	g000001110		hypothetical protein	95	1	1	1	hypothetical protein(1)	NA(1)	297	297	297.0	735	147
g000001111_000000007	g000001111		hypothetical protein	95	1	1	1	hypothetical protein(1)	NA(1)	294	294	294.0	739	1
g000001112_000000007	g000001112		hypothetical protein	95	1	1	1	hypothetical protein(1)	NA(1)	294	294	294.0	755	4
g000001113_000000007	g000001113		hypothetical protein	95	1	1	1	hypothetical protein(1)	NA(1)	294	294	294.0	799	1
g000001114_000000007	g000001114		hypothetical protein	95	1	1	1	hypothetical protein(1)	NA(1)	294	294	294.0	740	4	MZ417326_00061
g000001115_000000007	g000001115		hypothetical protein	95	1	1	1	hypothetical protein(1)	NA(1)	294	294	294.0	763	1				NC_007021_00100
g000001116_000000007	g000001116		hypothetical protein	95	1	1	1	hypothetical protein(1)	NA(1)	294	294	294.0	735	9
g000001117_000000007	g000001117		hypothetical protein	95	1	1	1	hypothetical protein(1)	NA(1)	294	294	294.0	735	165
g000001118_000000007	g000001118		hypothetical protein	95	1	1	1	hypothetical protein(1)	NA(1)	291	291	291.0	764	2
g000001119_000000007	g000001119		hypothetical protein	95	1	1	1	hypothetical protein(1)	NA(1)	291	291	291.0	735	145
g000001120_000000007	g000001120		hypothetical protein	95	1	1	1	hypothetical protein(1)	NA(1)	285	285	285.0	937	1
g000001121_000000007	g000001121		hypothetical protein	95	1	1	1	hypothetical protein(1)	NA(1)	285	285	285.0	910	1
g000001124_000000007	g000001124		membrane protein	95	1	1	1	membrane protein(1)	NA(1)	282	282	282.0	750	5
g000001125_000000007	g000001125		hypothetical protein	95	1	1	1	hypothetical protein(1)	NA(1)	282	282	282.0	898	1																MT787017_00009
g000001126_000000007	g000001126		pathogenicity island protein	95	1	1	1	pathogenicity island protein(1)	NA(1)	282	282	282.0	765	1
g000001127_000000007	g000001127		hypothetical protein	95	1	1	1	hypothetical protein(1)	NA(1)	282	282	282.0	754	1
g000001128_000000007	g000001128	3	transcriptional regulator	95	1	1	1	transcriptional regulator(1)	3(1)	282	282	282.0	736	22
g000001129_000000007	g000001129		hypothetical protein	95	1	1	1	hypothetical protein(1)	NA(1)	282	282	282.0	735	39
g000001130_000000007	g000001130		hypothetical protein	95	1	1	1	hypothetical protein(1)	NA(1)	282	282	282.0	735	102
g000001131_000000007	g000001131		hypothetical protein	95	1	1	1	hypothetical protein(1)	NA(1)	282	282	282.0	770	2															OL741057_00006
g000001132_000000007	g000001132		hypothetical protein	95	1	1	1	hypothetical protein(1)	NA(1)	279	279	279.0	743	3				NC_007021_00094
g000001133_000000007	g000001133		hypothetical protein	95	1	1	1	hypothetical protein(1)	NA(1)	279	279	279.0	735	124
g000001134_000000007	g000001134		hypothetical protein	95	1	1	1	hypothetical protein(1)	NA(1)	276	276	276.0	744	1
g000001135_000000007	g000001135		hypothetical protein	95	1	1	1	hypothetical protein(1)	NA(1)	276	276	276.0	780	1	MZ417326_00089
g000001136_000000007	g000001136		hypothetical protein	95	1	1	1	hypothetical protein(1)	NA(1)	276	276	276.0	735	25
g000001137_000000007	g000001137		hypothetical protein	95	1	1	1	hypothetical protein(1)	NA(1)	276	276	276.0	735	120
g000001138_000000007	g000001138		hypothetical protein	95	1	1	1	hypothetical protein(1)	NA(1)	273	273	273.0	795	2	MZ417326_00123
g000001139_000000007	g000001139		hypothetical protein	95	1	1	1	hypothetical protein(1)	NA(1)	273	273	273.0	904	1
g000001140_000000007	g000001140		hypothetical protein	95	1	1	1	hypothetical protein(1)	NA(1)	273	273	273.0	735	44
g000001141_000000007	g000001141		hypothetical protein	95	1	1	1	hypothetical protein(1)	NA(1)	273	273	273.0	735	149
g000001144_000000007	g000001144		hypothetical protein	95	1	1	1	hypothetical protein(1)	NA(1)	270	270	270.0	744	3
g000001145_000000007	g000001145		hypothetical protein	95	1	1	1	hypothetical protein(1)	NA(1)	270	270	270.0	794	1
g000001146_000000007	g000001146		hypothetical protein	95	1	1	1	hypothetical protein(1)	NA(1)	270	270	270.0	772	2	MZ417326_00100
g000001147_000000007	g000001147		hypothetical protein	95	1	1	1	hypothetical protein(1)	NA(1)	270	270	270.0	943	1				NC_007021_00059
g000001148_000000007	g000001148		hypothetical protein	95	1	1	1	hypothetical protein(1)	NA(1)	270	270	270.0	756	3
g000001149_000000007	g000001149		hypothetical protein	95	1	1	1	hypothetical protein(1)	NA(1)	270	270	270.0	735	135
g000001151_000000007	g000001151		hypothetical protein	95	1	1	1	hypothetical protein(1)	NA(1)	267	267	267.0	755	3
g000001152_000000007	g000001152		hypothetical protein	95	1	1	1	hypothetical protein(1)	NA(1)	267	267	267.0	753	3
g000001153_000000007	g000001153		hypothetical protein	95	1	1	1	hypothetical protein(1)	NA(1)	267	267	267.0	781	2
g000001154_000000007	g000001154		hypothetical protein	95	1	1	1	hypothetical protein(1)	NA(1)	267	267	267.0	735	121
g000001156_000000007	g000001156		hypothetical protein	95	1	1	1	hypothetical protein(1)	NA(1)	264	264	264.0	915	1					KY779848_00053
g000001158_000000007	g000001158		hypothetical protein	95	1	1	1	hypothetical protein(1)	NA(1)	261	261	261.0	735	80
g000001159_000000007	g000001159		acetyltransferase	95	1	1	1	acetyltransferase(1)	NA(1)	258	258	258.0	764	3
g000001160_000000007	g000001160		hypothetical protein	95	1	1	1	hypothetical protein(1)	NA(1)	258	258	258.0	760	2
g000001161_000000007	g000001161		hypothetical protein	95	1	1	1	hypothetical protein(1)	NA(1)	258	258	258.0	741	1	MZ417326_00070
g000001162_000000007	g000001162		hypothetical protein	95	1	1	1	hypothetical protein(1)	NA(1)	258	258	258.0	735	112
g000001163_000000007	g000001163		hypothetical protein	95	1	1	1	hypothetical protein(1)	NA(1)	255	255	255.0	738	9
g000001164_000000007	g000001164		hypothetical protein	95	1	1	1	hypothetical protein(1)	NA(1)	255	255	255.0	777	1	MZ417326_00033
g000001165_000000007	g000001165		hypothetical protein	95	1	1	1	hypothetical protein(1)	NA(1)	255	255	255.0	740	1	MZ417326_00058
g000001166_000000007	g000001166		hypothetical protein	95	1	1	1	hypothetical protein(1)	NA(1)	255	255	255.0	810	2				NC_007021_00123
g000001167_000000007	g000001167		putative Rz protein	95	1	1	1	putative Rz protein(1)	NA(1)	255	255	255.0	736	16
g000001168_000000007	g000001168		head-tail joining protein lambda W	95	1	1	1	head-tail joining protein lambda W(1)	NA(1)	255	255	255.0	735	13
g000001169_000000007	g000001169		hypothetical protein	95	1	1	1	hypothetical protein(1)	NA(1)	255	255	255.0	735	17
g000001171_000000007	g000001171		hypothetical protein	95	1	1	1	hypothetical protein(1)	NA(1)	252	252	252.0	750	3
g000001172_000000007	g000001172		hypothetical protein	95	1	1	1	hypothetical protein(1)	NA(1)	252	252	252.0	741	2	MZ417326_00071
g000001173_000000007	g000001173		hypothetical protein	95	1	1	1	hypothetical protein(1)	NA(1)	252	252	252.0	785	2	MZ417326_00091
g000001174_000000007	g000001174		hypothetical protein	95	1	1	1	hypothetical protein(1)	NA(1)	252	252	252.0	745	2	MZ417326_00110
g000001175_000000007	g000001175		hypothetical protein	95	1	1	1	hypothetical protein(1)	NA(1)	252	252	252.0	779	1
g000001176_000000007	g000001176		hypothetical protein	95	1	1	1	hypothetical protein(1)	NA(1)	252	252	252.0	735	41
g000001177_000000007	g000001177		hypothetical protein	95	1	1	1	hypothetical protein(1)	NA(1)	252	252	252.0	735	42
g000001178_000000007	g000001178		hypothetical protein	95	1	1	1	hypothetical protein(1)	NA(1)	252	252	252.0	870	1
g000001181_000000007	g000001181		hypothetical protein	95	1	1	1	hypothetical protein(1)	NA(1)	252	252	252.0	790	1															OL741057_00031
g000001182_000000007	g000001182		hypothetical protein	95	1	1	1	hypothetical protein(1)	NA(1)	249	249	249.0	755	2
g000001183_000000007	g000001183		hypothetical protein	95	1	1	1	hypothetical protein(1)	NA(1)	249	249	249.0	751	2																MT787017_00193
g000001184_000000007	g000001184		hypothetical protein	95	1	1	1	hypothetical protein(1)	NA(1)	249	249	249.0	878	1
g000001185_000000007	g000001185	24	tail assembly chaperone	95	1	1	1	tail assembly chaperone(1)	24(1)	249	249	249.0	735	3
g000001186_000000007	g000001186		hypothetical protein	95	1	1	1	hypothetical protein(1)	NA(1)	249	249	249.0	735	107
g000001187_000000007	g000001187		hypothetical protein	95	1	1	1	hypothetical protein(1)	NA(1)	249	249	249.0	735	156
g000001189_000000007	g000001189		hypothetical protein	95	1	1	1	hypothetical protein(1)	NA(1)	246	246	246.0	744	4
g000001190_000000007	g000001190		hypothetical protein	95	1	1	1	hypothetical protein(1)	NA(1)	246	246	246.0	758	1	MZ417326_00120
g000001191_000000007	g000001191		hypothetical protein	95	1	1	1	hypothetical protein(1)	NA(1)	246	246	246.0	929	1				NC_007021_00068
g000001192_000000007	g000001192		hypothetical protein	95	1	1	1	hypothetical protein(1)	NA(1)	246	246	246.0	865	1		NC_047948_00028
g000001194_000000007	g000001194		hypothetical protein	95	1	1	1	hypothetical protein(1)	NA(1)	243	243	243.0	913	1
g000001195_000000007	g000001195		hypothetical protein	95	1	1	1	hypothetical protein(1)	NA(1)	243	243	243.0	849	1
g000001196_000000007	g000001196		hypothetical protein	95	1	1	1	hypothetical protein(1)	NA(1)	243	243	243.0	860	1
g000001197_000000007	g000001197		hypothetical protein	95	1	1	1	hypothetical protein(1)	NA(1)	243	243	243.0	735	48
g000001198_000000007	g000001198		Putative phage glutaredoxin	95	1	1	1	Putative phage glutaredoxin(1)	NA(1)	243	243	243.0	735	114
g000001201_000000007	g000001201		hypothetical protein	95	1	1	1	hypothetical protein(1)	NA(1)	240	240	240.0	760	3
g000001203_000000007	g000001203		hypothetical protein	95	1	1	1	hypothetical protein(1)	NA(1)	240	240	240.0	747	1
g000001204_000000007	g000001204		hypothetical protein	95	1	1	1	hypothetical protein(1)	NA(1)	240	240	240.0	751	1																MT787017_00197
g000001205_000000007	g000001205		hypothetical protein	95	1	1	1	hypothetical protein(1)	NA(1)	240	240	240.0	815	1				NC_007021_00088
g000001206_000000007	g000001206		hypothetical protein	95	1	1	1	hypothetical protein(1)	NA(1)	240	240	240.0	801	2
g000001208_000000007	g000001208		tail assembly protein	95	1	1	1	tail assembly protein(1)	NA(1)	240	240	240.0	736	5
g000001209_000000007	g000001209		tail assembly chaperone	95	1	1	1	tail assembly chaperone(1)	NA(1)	240	240	240.0	735	65
g000001214_000000007	g000001214		hypothetical protein	95	1	1	1	hypothetical protein(1)	NA(1)	237	237	237.0	762	2
g000001215_000000007	g000001215		hypothetical protein	95	1	1	1	hypothetical protein(1)	NA(1)	237	237	237.0	771	3
g000001216_000000007	g000001216		hyphothetical protein	95	1	1	1	hyphothetical protein(1)	NA(1)	237	237	237.0	735	91
g000001217_000000007	g000001217		hypothetical protein	95	1	1	1	hypothetical protein(1)	NA(1)	234	234	234.0	884	1	MZ417326_00047
g000001218_000000007	g000001218		hypothetical protein	95	1	1	1	hypothetical protein(1)	NA(1)	234	234	234.0	749	3
g000001219_000000007	g000001219	9	endonuclease	95	1	1	1	endonuclease(1)	9(1)	234	234	234.0	818	1
g000001220_000000007	g000001220		hypothetical protein	95	1	1	1	hypothetical protein(1)	NA(1)	234	234	234.0	735	26
g000001221_000000007	g000001221		hypothetical protein	95	1	1	1	hypothetical protein(1)	NA(1)	234	234	234.0	735	153
g000001222_000000007	g000001222		hypothetical protein	95	1	1	1	hypothetical protein(1)	NA(1)	234	234	234.0	735	170
g000001225_000000007	g000001225		hypothetical protein	95	1	1	1	hypothetical protein(1)	NA(1)	231	231	231.0	880	1																							KY794641_00154
g000001226_000000007	g000001226		hypothetical protein	95	1	1	1	hypothetical protein(1)	NA(1)	231	231	231.0	793	1
g000001227_000000007	g000001227		tail assembly protein	95	1	1	1	tail assembly protein(1)	NA(1)	231	231	231.0	736	4
g000001228_000000007	g000001228		hypothetical protein	95	1	1	1	hypothetical protein(1)	NA(1)	228	228	228.0	746	2
g000001229_000000007	g000001229		Orf20	95	1	1	1	Orf20(1)	NA(1)	228	228	228.0	858	1														MN091625_00093
g000001230_000000007	g000001230		hypothetical protein	95	1	1	1	hypothetical protein(1)	NA(1)	228	228	228.0	751	3																MT787017_00191
g000001231_000000007	g000001231		hypothetical protein	95	1	1	1	hypothetical protein(1)	NA(1)	228	228	228.0	772	1	MZ417326_00099
g000001232_000000007	g000001232		hypothetical protein	95	1	1	1	hypothetical protein(1)	NA(1)	228	228	228.0	871	1	MZ417326_00137
g000001233_000000007	g000001233		hypothetical protein	95	1	1	1	hypothetical protein(1)	NA(1)	228	228	228.0	866	1	MZ417326_00179
g000001234_000000007	g000001234		hypothetical protein	95	1	1	1	hypothetical protein(1)	NA(1)	228	228	228.0	945	1				NC_007021_00135
g000001235_000000007	g000001235		hypothetical protein	95	1	1	1	hypothetical protein(1)	NA(1)	228	228	228.0	754	3
g000001237_000000007	g000001237		hypothetical protein	95	1	1	1	hypothetical protein(1)	NA(1)	228	228	228.0	735	139
g000001238_000000007	g000001238		hypothetical protein	95	1	1	1	hypothetical protein(1)	NA(1)	225	225	225.0	926	1	MZ417326_00153
g000001239_000000007	g000001239		hypothetical protein	95	1	1	1	hypothetical protein(1)	NA(1)	225	225	225.0	815	2				NC_007021_00089
g000001240_000000007	g000001240		hypothetical protein	95	1	1	1	hypothetical protein(1)	NA(1)	225	225	225.0	808	2
g000001241_000000007	g000001241		hypothetical protein	95	1	1	1	hypothetical protein(1)	NA(1)	225	225	225.0	779	2
g000001242_000000007	g000001242		thymidylate synthase complementing protein	95	1	1	1	thymidylate synthase complementing protein(1)	NA(1)	225	225	225.0	735	16
g000001243_000000007	g000001243		hypothetical protein	95	1	1	1	hypothetical protein(1)	NA(1)	225	225	225.0	735	159
g000001244_000000007	g000001244		hypothetical protein	95	1	1	1	hypothetical protein(1)	NA(1)	222	222	222.0	768	3
g000001246_000000007	g000001246		hypothetical protein	95	1	1	1	hypothetical protein(1)	NA(1)	222	222	222.0	827	1
g000001247_000000007	g000001247		hypothetical protein	95	1	1	1	hypothetical protein(1)	NA(1)	222	222	222.0	735	36
g000001248_000000007	g000001248		hypothetical protein	95	1	1	1	hypothetical protein(1)	NA(1)	222	222	222.0	735	134
g000001251_000000007	g000001251		putative Cro-like protein	95	1	1	1	putative Cro-like protein(1)	NA(1)	219	219	219.0	838	1
g000001252_000000007	g000001252		hypothetical protein	95	1	1	1	hypothetical protein(1)	NA(1)	219	219	219.0	738	12
g000001253_000000007	g000001253		hypothetical protein	95	1	1	1	hypothetical protein(1)	NA(1)	219	219	219.0	773	1				NC_007021_00113
g000001255_000000007	g000001255		hypothetical protein	95	1	1	1	hypothetical protein(1)	NA(1)	219	219	219.0	735	161
g000001256_000000007	g000001256		transcriptional repressor	95	1	1	1	transcriptional repressor(1)	NA(1)	219	219	219.0	791	2
g000001257_000000007	g000001257		hypothetical protein	95	1	1	1	hypothetical protein(1)	NA(1)	216	216	216.0	738	6
g000001258_000000007	g000001258		hypothetical protein	95	1	1	1	hypothetical protein(1)	NA(1)	216	216	216.0	744	6
g000001259_000000007	g000001259		hypothetical protein	95	1	1	1	hypothetical protein(1)	NA(1)	216	216	216.0	801	1
g000001260_000000007	g000001260		hypothetical protein	95	1	1	1	hypothetical protein(1)	NA(1)	216	216	216.0	824	1
g000001261_000000007	g000001261		hypothetical protein	95	1	1	1	hypothetical protein(1)	NA(1)	216	216	216.0	735	18
g000001264_000000007	g000001264		hypothetical protein	95	1	1	1	hypothetical protein(1)	NA(1)	213	213	213.0	902	1
g000001265_000000007	g000001265		hypothetical protein	95	1	1	1	hypothetical protein(1)	NA(1)	213	213	213.0	789	1	MZ417326_00003
g000001266_000000007	g000001266		hypothetical protein	95	1	1	1	hypothetical protein(1)	NA(1)	213	213	213.0	763	3				NC_007021_00102
g000001267_000000007	g000001267		hypothetical protein	95	1	1	1	hypothetical protein(1)	NA(1)	213	213	213.0	735	84
g000001268_000000007	g000001268		hypothetical protein	95	1	1	1	hypothetical protein(1)	NA(1)	213	213	213.0	735	93
g000001270_000000007	g000001270		hypothetical protein	95	1	1	1	hypothetical protein(1)	NA(1)	210	210	210.0	935	1	MZ417326_00079
g000001271_000000007	g000001271		hypothetical protein	95	1	1	1	hypothetical protein(1)	NA(1)	210	210	210.0	786	2	MZ417326_00082
g000001272_000000007	g000001272		hypothetical protein	95	1	1	1	hypothetical protein(1)	NA(1)	210	210	210.0	758	2	MZ417326_00119
g000001274_000000007	g000001274		hypothetical protein	95	1	1	1	hypothetical protein(1)	NA(1)	210	210	210.0	735	94
g000001275_000000007	g000001275		hypothetical protein	95	1	1	1	hypothetical protein(1)	NA(1)	207	207	207.0	748	1	MZ417326_00051
g000001276_000000007	g000001276		hypothetical protein	95	1	1	1	hypothetical protein(1)	NA(1)	207	207	207.0	748	2	MZ417326_00052
g000001277_000000007	g000001277		hypothetical protein	95	1	1	1	hypothetical protein(1)	NA(1)	207	207	207.0	848	1	MZ417326_00084
g000001278_000000007	g000001278		hypothetical protein	95	1	1	1	hypothetical protein(1)	NA(1)	207	207	207.0	743	1				NC_007021_00091
g000001279_000000007	g000001279		hypothetical protein	95	1	1	1	hypothetical protein(1)	NA(1)	207	207	207.0	771	1
g000001280_000000007	g000001280		hypothetical protein	95	1	1	1	hypothetical protein(1)	NA(1)	207	207	207.0	735	43
g000001281_000000007	g000001281		hypothetical protein	95	1	1	1	hypothetical protein(1)	NA(1)	207	207	207.0	735	90
g000001282_000000007	g000001282		hypothetical membrane protein	95	1	1	1	hypothetical membrane protein(1)	NA(1)	207	207	207.0	735	115
g000001283_000000007	g000001283		hypothetical protein	95	1	1	1	hypothetical protein(1)	NA(1)	207	207	207.0	735	143
g000001284_000000007	g000001284		hypothetical protein	95	1	1	1	hypothetical protein(1)	NA(1)	207	207	207.0	775	1
g000001285_000000007	g000001285		hypothetical protein	95	1	1	1	hypothetical protein(1)	NA(1)	207	207	207.0	775	2
g000001286_000000007	g000001286	uppP	Undecaprenyl-diphosphatase	95	1	1	1	Undecaprenyl-diphosphatase(1)	uppP(1)	204	204	204.0	737	9
g000001287_000000007	g000001287		hypothetical protein	95	1	1	1	hypothetical protein(1)	NA(1)	204	204	204.0	738	10
g000001288_000000007	g000001288		hypothetical protein	95	1	1	1	hypothetical protein(1)	NA(1)	204	204	204.0	782	2				NC_007021_00065
g000001289_000000007	g000001289		hypothetical protein	95	1	1	1	hypothetical protein(1)	NA(1)	204	204	204.0	776	2				NC_007021_00120
g000001291_000000007	g000001291		hypothetical protein	95	1	1	1	hypothetical protein(1)	NA(1)	204	204	204.0	735	34
g000001292_000000007	g000001292		hypothetical protein	95	1	1	1	hypothetical protein(1)	NA(1)	204	204	204.0	735	151
g000001298_000000007	g000001298		hypothetical protein	95	1	1	1	hypothetical protein(1)	NA(1)	201	201	201.0	742	5
g000001299_000000007	g000001299		hypothetical protein	95	1	1	1	hypothetical protein(1)	NA(1)	201	201	201.0	738	11
g000001300_000000007	g000001300		hypothetical protein	95	1	1	1	hypothetical protein(1)	NA(1)	201	201	201.0	807	1
g000001302_000000007	g000001302		hypothetical protein	95	1	1	1	hypothetical protein(1)	NA(1)	201	201	201.0	743	2				NC_007021_00093
g000001303_000000007	g000001303		hypothetical protein	95	1	1	1	hypothetical protein(1)	NA(1)	201	201	201.0	743	6				NC_007021_00097
g000001304_000000007	g000001304		hypothetical protein	95	1	1	1	hypothetical protein(1)	NA(1)	201	201	201.0	776	1				NC_007021_00117
g000001305_000000007	g000001305		hypothetical protein	95	1	1	1	hypothetical protein(1)	NA(1)	201	201	201.0	735	51
g000001306_000000007	g000001306		hypothetical protein	95	1	1	1	hypothetical protein(1)	NA(1)	201	201	201.0	735	140
g000001308_000000007	g000001308		hypothetical protein	95	1	1	1	hypothetical protein(1)	NA(1)	198	198	198.0	768	2
g000001309_000000007	g000001309		hypothetical protein	95	1	1	1	hypothetical protein(1)	NA(1)	198	198	198.0	873	1
g000001310_000000007	g000001310		hypothetical protein	95	1	1	1	hypothetical protein(1)	NA(1)	198	198	198.0	735	76
g000001312_000000007	g000001312	hlb	Phospholipase C	95	1	1	1	Phospholipase C(1)	hlb(1)	198	198	198.0	875	1
g000001313_000000007	g000001313		acetyltransferase	95	1	1	1	acetyltransferase(1)	NA(1)	195	195	195.0	738	14
g000001314_000000007	g000001314		hypothetical protein	95	1	1	1	hypothetical protein(1)	NA(1)	195	195	195.0	738	5
g000001315_000000007	g000001315		hypothetical protein	95	1	1	1	hypothetical protein(1)	NA(1)	195	195	195.0	744	2
g000001316_000000007	g000001316		hypothetical protein	95	1	1	1	hypothetical protein(1)	NA(1)	195	195	195.0	886	1
g000001317_000000007	g000001317		hypothetical protein	95	1	1	1	hypothetical protein(1)	NA(1)	195	195	195.0	931	1	MZ417326_00094
g000001318_000000007	g000001318		hypothetical protein	95	1	1	1	hypothetical protein(1)	NA(1)	195	195	195.0	826	1
g000001319_000000007	g000001319		hypothetical protein	95	1	1	1	hypothetical protein(1)	NA(1)	195	195	195.0	735	19
g000001320_000000007	g000001320		hypothetical protein	95	1	1	1	hypothetical protein(1)	NA(1)	195	195	195.0	735	100
g000001322_000000007	g000001322		hypothetical protein	95	1	1	1	hypothetical protein(1)	NA(1)	192	192	192.0	780	2	MZ417326_00088
g000001323_000000007	g000001323		hypothetical protein	95	1	1	1	hypothetical protein(1)	NA(1)	192	192	192.0	806	1
g000001325_000000007	g000001325		hypothetical protein	95	1	1	1	hypothetical protein(1)	NA(1)	192	192	192.0	735	142
g000001326_000000007	g000001326		hypothetical protein	95	1	1	1	hypothetical protein(1)	NA(1)	192	192	192.0	829	1
g000001328_000000007	g000001328		hypothetical protein	95	1	1	1	hypothetical protein(1)	NA(1)	189	189	189.0	766	3				NC_007021_00111
g000001329_000000007	g000001329		hypothetical protein	95	1	1	1	hypothetical protein(1)	NA(1)	189	189	189.0	773	2				NC_007021_00114
g000001330_000000007	g000001330		hypothetical protein	95	1	1	1	hypothetical protein(1)	NA(1)	189	189	189.0	776	3				NC_007021_00121
g000001331_000000007	g000001331		hypothetical protein	95	1	1	1	hypothetical protein(1)	NA(1)	189	189	189.0	781	1
g000001332_000000007	g000001332		hypothetical protein	95	1	1	1	hypothetical protein(1)	NA(1)	186	186	186.0	739	9
g000001334_000000007	g000001334		hypothetical protein	95	1	1	1	hypothetical protein(1)	NA(1)	186	186	186.0	798	1
g000001335_000000007	g000001335		hypothetical protein	95	1	1	1	hypothetical protein(1)	NA(1)	186	186	186.0	814	1																																		MN045228_00002
g000001336_000000007	g000001336		hypothetical protein	95	1	1	1	hypothetical protein(1)	NA(1)	186	186	186.0	757	3
g000001338_000000007	g000001338		hypothetical protein	95	1	1	1	hypothetical protein(1)	NA(1)	186	186	186.0	735	4
g000001339_000000007	g000001339		hypothetical protein	95	1	1	1	hypothetical protein(1)	NA(1)	183	183	183.0	809	2
g000001340_000000007	g000001340		hypothetical protein	95	1	1	1	hypothetical protein(1)	NA(1)	183	183	183.0	748	5	MZ417326_00055
g000001341_000000007	g000001341		hypothetical protein	95	1	1	1	hypothetical protein(1)	NA(1)	183	183	183.0	833	1				NC_007021_00130
g000001342_000000007	g000001342		hypothetical protein	95	1	1	1	hypothetical protein(1)	NA(1)	183	183	183.0	804	1
g000001344_000000007	g000001344		hypothetical protein	95	1	1	1	hypothetical protein(1)	NA(1)	183	183	183.0	770	3															OL741057_00003
g000001345_000000007	g000001345		hypothetical protein	95	1	1	1	hypothetical protein(1)	NA(1)	180	180	180.0	760	1
g000001346_000000007	g000001346		hypothetical protein	95	1	1	1	hypothetical protein(1)	NA(1)	180	180	180.0	807	2
g000001347_000000007	g000001347		hypothetical protein	95	1	1	1	hypothetical protein(1)	NA(1)	180	180	180.0	752	4	MZ417326_00113
g000001348_000000007	g000001348		hypothetical protein	95	1	1	1	hypothetical protein(1)	NA(1)	180	180	180.0	765	3
g000001349_000000007	g000001349		hypothetical protein	95	1	1	1	hypothetical protein(1)	NA(1)	180	180	180.0	753	1
g000001350_000000007	g000001350		hypothetical protein	95	1	1	1	hypothetical protein(1)	NA(1)	180	180	180.0	876	1
g000001351_000000007	g000001351		hypothetical protein	95	1	1	1	hypothetical protein(1)	NA(1)	180	180	180.0	861	1
g000001355_000000007	g000001355		hypothetical protein	95	1	1	1	hypothetical protein(1)	NA(1)	177	177	177.0	764	1
g000001356_000000007	g000001356		hypothetical protein	95	1	1	1	hypothetical protein(1)	NA(1)	177	177	177.0	805	2
g000001357_000000007	g000001357		hypothetical protein	95	1	1	1	hypothetical protein(1)	NA(1)	177	177	177.0	767	3	MZ417326_00128
g000001358_000000007	g000001358		hypothetical protein	95	1	1	1	hypothetical protein(1)	NA(1)	177	177	177.0	896	1	MZ417326_00162
g000001359_000000007	g000001359		hypothetical protein	95	1	1	1	hypothetical protein(1)	NA(1)	177	177	177.0	808	1
g000001360_000000007	g000001360		hypothetical protein	95	1	1	1	hypothetical protein(1)	NA(1)	177	177	177.0	753	2
g000001361_000000007	g000001361		hypothetical protein	95	1	1	1	hypothetical protein(1)	NA(1)	177	177	177.0	754	4
g000001362_000000007	g000001362		hypothetical membrane protein	95	1	1	1	hypothetical membrane protein(1)	NA(1)	177	177	177.0	735	127
g000001364_000000007	g000001364		hypothetical protein	95	1	1	1	hypothetical protein(1)	NA(1)	174	174	174.0	766	2				NC_007021_00110
g000001365_000000007	g000001365		hypothetical protein	95	1	1	1	hypothetical protein(1)	NA(1)	171	171	171.0	797	2
g000001366_000000007	g000001366		hypothetical protein	95	1	1	1	hypothetical protein(1)	NA(1)	171	171	171.0	854	1
g000001367_000000007	g000001367		hypothetical protein	95	1	1	1	hypothetical protein(1)	NA(1)	171	171	171.0	869	1
g000001369_000000007	g000001369		hypothetical protein	95	1	1	1	hypothetical protein(1)	NA(1)	168	168	168.0	817	1
g000001370_000000007	g000001370		hypothetical protein	95	1	1	1	hypothetical protein(1)	NA(1)	168	168	168.0	751	4																MT787017_00190
g000001371_000000007	g000001371		hypothetical protein	95	1	1	1	hypothetical protein(1)	NA(1)	168	168	168.0	784	2				NC_007021_00148
g000001372_000000007	g000001372		hypothetical protein	95	1	1	1	hypothetical protein(1)	NA(1)	168	168	168.0	888	1
g000001373_000000007	g000001373		hypothetical protein	95	1	1	1	hypothetical protein(1)	NA(1)	168	168	168.0	840	1
g000001374_000000007	g000001374		hypothetical protein	95	1	1	1	hypothetical protein(1)	NA(1)	168	168	168.0	735	89
g000001375_000000007	g000001375		hypothetical protein	95	1	1	1	hypothetical protein(1)	NA(1)	165	165	165.0	924	1
g000001376_000000007	g000001376		hypothetical protein	95	1	1	1	hypothetical protein(1)	NA(1)	165	165	165.0	855	1
g000001377_000000007	g000001377		hypothetical protein	95	1	1	1	hypothetical protein(1)	NA(1)	162	162	162.0	752	3	MZ417326_00114
g000001378_000000007	g000001378		hypothetical protein	95	1	1	1	hypothetical protein(1)	NA(1)	162	162	162.0	758	3	MZ417326_00118
g000001380_000000007	g000001380		hypothetical protein	95	1	1	1	hypothetical protein(1)	NA(1)	162	162	162.0	735	171
g000001383_000000007	g000001383		hypothetical protein	95	1	1	1	hypothetical protein(1)	NA(1)	159	159	159.0	894	1															OL741057_00204
g000001384_000000007	g000001384		hypothetical protein	95	1	1	1	hypothetical protein(1)	NA(1)	156	156	156.0	907	1
g000001386_000000007	g000001386		hypothetical protein	95	1	1	1	hypothetical protein(1)	NA(1)	156	156	156.0	753	4
g000001387_000000007	g000001387		hypothetical protein	95	1	1	1	hypothetical protein(1)	NA(1)	156	156	156.0	756	2
g000001388_000000007	g000001388		hypothetical protein	95	1	1	1	hypothetical protein(1)	NA(1)	156	156	156.0	735	92
g000001390_000000007	g000001390		putative IS transposase (OrfA)	95	1	1	1	putative IS transposase (OrfA)(1)	NA(1)	153	153	153.0	892	1																MT787017_00176
g000001391_000000007	g000001391		hypothetical protein	95	1	1	1	hypothetical protein(1)	NA(1)	153	153	153.0	921	1
g000001395_000000007	g000001395		hypothetical protein	95	1	1	1	hypothetical protein(1)	NA(1)	150	150	150.0	767	1	MZ417326_00131
g000001396_000000007	g000001396		hypothetical protein	95	1	1	1	hypothetical protein(1)	NA(1)	150	150	150.0	735	103
g000001397_000000007	g000001397		hypothetical protein	95	1	1	1	hypothetical protein(1)	NA(1)	150	150	150.0	917	1
g000001398_000000007	g000001398		hypothetical protein	95	1	1	1	hypothetical protein(1)	NA(1)	147	147	147.0	899	1																MT787017_00021
g000001400_000000007	g000001400		hypothetical protein	95	1	1	1	hypothetical protein(1)	NA(1)	144	144	144.0	742	4
g000001401_000000007	g000001401		hypothetical protein	95	1	1	1	hypothetical protein(1)	NA(1)	144	144	144.0	747	4
g000001402_000000007	g000001402		hypothetical protein	95	1	1	1	hypothetical protein(1)	NA(1)	144	144	144.0	948	1
g000001403_000000007	g000001403		hypothetical protein	95	1	1	1	hypothetical protein(1)	NA(1)	144	144	144.0	930	1
g000001404_000000007	g000001404		hypothetical protein	95	1	1	1	hypothetical protein(1)	NA(1)	144	144	144.0	784	1				NC_007021_00149
g000001405_000000007	g000001405		hypothetical protein	95	1	1	1	hypothetical protein(1)	NA(1)	144	144	144.0	754	2
g000001406_000000007	g000001406		hypothetical protein	95	1	1	1	hypothetical protein(1)	NA(1)	144	144	144.0	749	1
g000001407_000000007	g000001407		hypothetical protein	95	1	1	1	hypothetical protein(1)	NA(1)	141	141	141.0	934	1
g000001409_000000007	g000001409		hypothetical protein	95	1	1	1	hypothetical protein(1)	NA(1)	132	132	132.0	814	2																																		MN045228_00011
g000001410_000000007	g000001410		hypothetical protein	95	1	1	1	hypothetical protein(1)	NA(1)	132	132	132.0	735	70
g000001412_000000007	g000001412		hypothetical protein	95	1	1	1	hypothetical protein(1)	NA(1)	126	126	126.0	738	3
g000001413_000000007	g000001413		hypothetical protein	95	1	1	1	hypothetical protein(1)	NA(1)	126	126	126.0	891	1
g000001415_000000007	g000001415		hypothetical protein	95	1	1	1	hypothetical protein(1)	NA(1)	123	123	123.0	738	1
g000001416_000000007	g000001416	25	tape measure	95	1	1	1	tape measure(1)	25(1)	3945	3945	3945.0	735	2
g000001417_000000007	g000001417		DNA polymerase	95	1	1	1	DNA polymerase(1)	NA(1)	3771	3771	3771.0	750	2
g000001418_000000007	g000001418		hypothetical protein	95	1	1	1	hypothetical protein(1)	NA(1)	3285	3285	3285.0	857	1	MZ417326_00182
g000001419_000000007	g000001419		Putative DNA polymerase	95	1	1	1	Putative DNA polymerase(1)	NA(1)	2700	2700	2700.0	735	96
g000001420_000000007	g000001420	rIIA	rIIA protein	95	1	1	1	rIIA protein(1)	rIIA(1)	2367	2367	2367.0	735	128
g000001421_000000007	g000001421	nrdA	Ribonucleoside triphosphate reductase%2C alpha chain	95	1	1	1	Ribonucleoside triphosphate reductase%2C alpha chain(1)	nrdA(1)	2235	2235	2235.0	735	111
g000001422_000000007	g000001422		hypothetical protein	95	1	1	1	hypothetical protein(1)	NA(1)	2223	2223	2223.0	944	1
g000001423_000000007	g000001423		hypothetical protein	95	1	1	1	hypothetical protein(1)	NA(1)	2214	2214	2214.0	735	66
g000001424_000000007	g000001424	nrdD	Anaerobic nucleoside diphosphate reductase	95	1	1	1	Anaerobic nucleoside diphosphate reductase(1)	nrdD(1)	2145	2145	2145.0	735	116
g000001425_000000007	g000001425		hypothetical protein	95	1	1	1	hypothetical protein(1)	NA(1)	2130	2130	2130.0	736	13
g000001426_000000007	g000001426	4A	Putative phage DNA primase/helicase	95	1	1	1	Putative phage DNA primase/helicase(1)	4A(1)	1986	1986	1986.0	735	101
g000001427_000000007	g000001427	lip2	Lipase 2	95	1	1	1	Lipase 2(1)	lip2(1)	1938	1938	1938.0	923	1
g000001428_000000007	g000001428		hypothetical protein	95	1	1	1	hypothetical protein(1)	NA(1)	1935	1935	1935.0	739	2
g000001429_000000007	g000001429		hypothetical protein	95	1	1	1	hypothetical protein(1)	NA(1)	1899	1899	1899.0	740	10	MZ417326_00068
g000001431_000000007	g000001431	blaR1-2	beta-lactam sensor/signal transducer BlaR1	95	1	1	1	beta-lactam sensor/signal transducer BlaR1(1)	blaR1-2(1)	1800	1800	1800.0	759	2
g000001432_000000007	g000001432		repair exonuclease	95	1	1	1	repair exonuclease(1)	NA(1)	1737	1737	1737.0	788	1
g000001433_000000007	g000001433		DNA primase/helicase	95	1	1	1	DNA primase/helicase(1)	NA(1)	1710	1710	1710.0	947	1
g000001434_000000007	g000001434	26	distal tail protein	95	1	1	1	distal tail protein(1)	26(1)	1689	1689	1689.0	736	2
g000001435_000000007	g000001435	14	portal protein	95	1	1	1	portal protein(1)	14(1)	1680	1680	1680.0	735	12
g000001436_000000007	g000001436		DR0530-like primase	95	1	1	1	DR0530-like primase(1)	NA(1)	1665	1665	1665.0	736	21
g000001438_000000007	g000001438		DNA helicase	95	1	1	1	DNA helicase(1)	NA(1)	1641	1641	1641.0	742	7
g000001439_000000007	g000001439		Terminase%2C large subunit	95	1	1	1	Terminase%2C large subunit(1)	NA(1)	1602	1602	1602.0	735	52
g000001440_000000007	g000001440	30	minor tail protein	95	1	1	1	minor tail protein(1)	30(1)	1575	1575	1575.0	736	7
g000001441_000000007	g000001441		RNA binding protein	95	1	1	1	RNA binding protein(1)	NA(1)	1554	1554	1554.0	831	1	MZ417326_00151
g000001442_000000007	g000001442		hypothetical protein	95	1	1	1	hypothetical protein(1)	NA(1)	1470	1470	1470.0	735	73
g000001443_000000007	g000001443	msr(A)	ABC-F type ribosomal protection protein Msr(A)	95	1	1	1	ABC-F type ribosomal protection protein Msr(A)(1)	msr(A)(1)	1467	1467	1467.0	737	5
g000001444_000000007	g000001444		hypothetical protein	95	1	1	1	hypothetical protein(1)	NA(1)	1467	1467	1467.0	735	53
g000001445_000000007	g000001445		portal protein	95	1	1	1	portal protein(1)	NA(1)	1434	1434	1434.0	864	1
g000001446_000000007	g000001446		hypothetical protein	95	1	1	1	hypothetical protein(1)	NA(1)	1416	1416	1416.0	735	173
g000001447_000000007	g000001447		hypothetical protein	95	1	1	1	hypothetical protein(1)	NA(1)	1353	1353	1353.0	735	62
g000001449_000000007	g000001449		hypothetical protein	95	1	1	1	hypothetical protein(1)	NA(1)	1338	1338	1338.0	736	24
g000001450_000000007	g000001450		single strand DNA binding protein	95	1	1	1	single strand DNA binding protein(1)	NA(1)	1326	1326	1326.0	912	1	MZ417326_00027
g000001451_000000007	g000001451	30	minor tail protein	95	1	1	1	minor tail protein(1)	30(1)	1275	1275	1275.0	736	8
g000001453_000000007	g000001453		Rep protein	95	1	1	1	Rep protein(1)	NA(1)	1194	1194	1194.0	836	1	MZ417326_00001
g000001454_000000007	g000001454		ABC transport-like domain protein	95	1	1	1	ABC transport-like domain protein(1)	NA(1)	1182	1182	1182.0	769	2
g000001455_000000007	g000001455		hypothetical protein	95	1	1	1	hypothetical protein(1)	NA(1)	1173	1173	1173.0	813	2
g000001456_000000007	g000001456		capsid protein	95	1	1	1	capsid protein(1)	NA(1)	1167	1167	1167.0	746	1
g000001457_000000007	g000001457		hypothetical protein	95	1	1	1	hypothetical protein(1)	NA(1)	1167	1167	1167.0	741	5	MZ417326_00074
g000001458_000000007	g000001458	22	major tail protein	95	1	1	1	major tail protein(1)	22(1)	1140	1140	1140.0	735	5
g000001459_000000007	g000001459		hypothetical protein	95	1	1	1	hypothetical protein(1)	NA(1)	1113	1113	1113.0	761	3
g000001460_000000007	g000001460	rIIB	rIIB protein	95	1	1	1	rIIB protein(1)	rIIB(1)	1110	1110	1110.0	735	129
g000001461_000000007	g000001461		major capsid protein	95	1	1	1	major capsid protein(1)	NA(1)	1107	1107	1107.0	735	57
g000001462_000000007	g000001462		Putative DNA ligase	95	1	1	1	Putative DNA ligase(1)	NA(1)	1104	1104	1104.0	735	88
g000001464_000000007	g000001464		hypothetical protein	95	1	1	1	hypothetical protein(1)	NA(1)	1101	1101	1101.0	735	22
g000001467_000000007	g000001467		putative recombination-associated protein RdgC	95	1	1	1	putative recombination-associated protein RdgC(1)	NA(1)	1077	1077	1077.0	735	27
g000001468_000000007	g000001468	nrdB	Ribonucleoside triphosphate reductase%2C beta chain	95	1	1	1	Ribonucleoside triphosphate reductase%2C beta chain(1)	nrdB(1)	1074	1074	1074.0	735	113
g000001469_000000007	g000001469		major capsid protein E	95	1	1	1	major capsid protein E(1)	NA(1)	1065	1065	1065.0	735	10
g000001470_000000007	g000001470		DNA primase	95	1	1	1	DNA primase(1)	NA(1)	1059	1059	1059.0	742	8
g000001471_000000007	g000001471		putative capsid protein	95	1	1	1	putative capsid protein(1)	NA(1)	1059	1059	1059.0	775	3
g000001472_000000007	g000001472		ATP/GTP binding protein	95	1	1	1	ATP/GTP binding protein(1)	NA(1)	1050	1050	1050.0	762	3
g000001473_000000007	g000001473		hypothetical protein	95	1	1	1	hypothetical protein(1)	NA(1)	1050	1050	1050.0	774	1
g000001474_000000007	g000001474	6	Putative exodeoxyribonuclease	95	1	1	1	Putative exodeoxyribonuclease(1)	6(1)	1041	1041	1041.0	735	105
g000001475_000000007	g000001475		hypothetical protein	95	1	1	1	hypothetical protein(1)	NA(1)	1014	1014	1014.0	863	1
g000001476_000000007	g000001476		hypothetical protein	95	1	1	1	hypothetical protein(1)	NA(1)	1008	1008	1008.0	736	10
g000001478_000000007	g000001478		single-strand binding protein	95	1	1	1	single-strand binding protein(1)	NA(1)	993	993	993.0	762	1
g000001479_000000007	g000001479		hypothetical protein	95	1	1	1	hypothetical protein(1)	NA(1)	987	987	987.0	789	2	MZ417326_00004
g000001482_000000007	g000001482		hypothetical protein	95	1	1	1	hypothetical protein(1)	NA(1)	984	984	984.0	820	1
g000001483_000000007	g000001483		DR0530-like primase	95	1	1	1	DR0530-like primase(1)	NA(1)	981	981	981.0	736	20
g000001484_000000007	g000001484		response regulator	95	1	1	1	response regulator(1)	NA(1)	978	978	978.0	809	1
g000001485_000000007	g000001485		hypothetical protein	95	1	1	1	hypothetical protein(1)	NA(1)	978	978	978.0	916	1
g000001486_000000007	g000001486		integrase	95	1	1	1	integrase(1)	NA(1)	975	975	975.0	744	7
g000001488_000000007	g000001488		hypothetical protein	95	1	1	1	hypothetical protein(1)	NA(1)	951	951	951.0	773	3				NC_007021_00115
g000001490_000000007	g000001490		hypothetical protein	95	1	1	1	hypothetical protein(1)	NA(1)	936	936	936.0	761	1
g000001492_000000007	g000001492	bcrA	Bacitracin transport ATP-binding protein BcrA	95	1	1	1	Bacitracin transport ATP-binding protein BcrA(1)	bcrA(1)	930	930	930.0	737	7
g000001493_000000007	g000001493		exopolyphosphatase	95	1	1	1	exopolyphosphatase(1)	NA(1)	921	921	921.0	777	2	MZ417326_00034
g000001496_000000007	g000001496		hypothetical protein	95	1	1	1	hypothetical protein(1)	NA(1)	900	900	900.0	737	4
g000001497_000000007	g000001497		Orf45	95	1	1	1	Orf45(1)	NA(1)	900	900	900.0	811	1
g000001498_000000007	g000001498		NinC protein	95	1	1	1	NinC protein(1)	NA(1)	900	900	900.0	736	18
g000001499_000000007	g000001499	td	Thymidylate synthase	95	1	1	1	Thymidylate synthase(1)	td(1)	900	900	900.0	735	78
g000001500_000000007	g000001500		hypothetical protein	95	1	1	1	hypothetical protein(1)	NA(1)	897	897	897.0	842	1
g000001503_000000007	g000001503		Putative ribose-phosphate pyrophosphokinase	95	1	1	1	Putative ribose-phosphate pyrophosphokinase(1)	NA(1)	882	882	882.0	735	125
g000001504_000000007	g000001504		hypothetical protein	95	1	1	1	hypothetical protein(1)	NA(1)	876	876	876.0	795	1	MZ417326_00124
g000001505_000000007	g000001505		hypothetical protein	95	1	1	1	hypothetical protein(1)	NA(1)	867	867	867.0	932	1	MZ417326_00040
g000001506_000000007	g000001506		replication initiation protein	95	1	1	1	replication initiation protein(1)	NA(1)	861	861	861.0	739	7
g000001507_000000007	g000001507		baseplate protein	95	1	1	1	baseplate protein(1)	NA(1)	858	858	858.0	735	74
g000001508_000000007	g000001508		hypothetical protein	95	1	1	1	hypothetical protein(1)	NA(1)	858	858	858.0	735	104
g000001509_000000007	g000001509	blaZ	Beta-lactamase	95	1	1	1	Beta-lactamase(1)	blaZ(1)	846	846	846.0	759	1
g000001511_000000007	g000001511		hypothetical protein	95	1	1	1	hypothetical protein(1)	NA(1)	837	837	837.0	868	1	MZ417326_00045
g000001513_000000007	g000001513		hypothetical protein	95	1	1	1	hypothetical protein(1)	NA(1)	834	834	834.0	821	1
g000001514_000000007	g000001514		transposase	95	1	1	1	transposase(1)	NA(1)	831	831	831.0	737	2
g000001515_000000007	g000001515		virion structural protein	95	1	1	1	virion structural protein(1)	NA(1)	831	831	831.0	735	69
g000001516_000000007	g000001516	hlb	Phospholipase C	95	1	1	1	Phospholipase C(1)	hlb(1)	825	825	825.0	895	1
g000001517_000000007	g000001517		structural phage protein	95	1	1	1	structural phage protein(1)	NA(1)	819	819	819.0	736	3
g000001518_000000007	g000001518		ISNCY family transposase ISBli29	95	1	1	1	ISNCY family transposase ISBli29(1)	NA(1)	816	816	816.0	737	3
g000001519_000000007	g000001519		hypothetical protein	95	1	1	1	hypothetical protein(1)	NA(1)	816	816	816.0	846	1
g000001520_000000007	g000001520		minor tail protein	95	1	1	1	minor tail protein(1)	NA(1)	813	813	813.0	735	98
g000001521_000000007	g000001521		hypothetical protein	95	1	1	1	hypothetical protein(1)	NA(1)	810	810	810.0	735	37
g000001522_000000007	g000001522		replication protein	95	1	1	1	replication protein(1)	NA(1)	804	804	804.0	796	1
g000001523_000000007	g000001523		hypothetical protein	95	1	1	1	hypothetical protein(1)	NA(1)	801	801	801.0	755	1
g000001524_000000007	g000001524		hypothetical protein	95	1	1	1	hypothetical protein(1)	NA(1)	798	798	798.0	735	67
g000001525_000000007	g000001525	aphA	Aminoglycoside 3'-phosphotransferase	95	1	1	1	Aminoglycoside 3'-phosphotransferase(1)	aphA(1)	795	795	795.0	737	12
g000001526_000000007	g000001526		transposase	95	1	1	1	transposase(1)	NA(1)	789	789	789.0	783	1	MZ417326_00135
g000001527_000000007	g000001527		hypothetical protein	95	1	1	1	hypothetical protein(1)	NA(1)	789	789	789.0	749	5
g000001528_000000007	g000001528		hypothetical protein	95	1	1	1	hypothetical protein(1)	NA(1)	786	786	786.0	735	141
g000001529_000000007	g000001529		hypothetical protein	95	1	1	1	hypothetical protein(1)	NA(1)	783	783	783.0	856	1
g000001530_000000007	g000001530		hypothetical protein	95	1	1	1	hypothetical protein(1)	NA(1)	771	771	771.0	941	1
g000001531_000000007	g000001531		hypothetical protein	95	1	1	1	hypothetical protein(1)	NA(1)	768	768	768.0	748	4	MZ417326_00054
g000001533_000000007	g000001533		MazG-like pyrophosphatase	95	1	1	1	MazG-like pyrophosphatase(1)	NA(1)	756	756	756.0	735	108
g000001534_000000007	g000001534		hypothetical protein	95	1	1	1	hypothetical protein(1)	NA(1)	744	744	744.0	739	10
g000001535_000000007	g000001535	g1	Putative deoxynucleotide monophosphate kinase	95	1	1	1	Putative deoxynucleotide monophosphate kinase(1)	g1(1)	744	744	744.0	735	99
g000001536_000000007	g000001536		hypothetical protein	95	1	1	1	hypothetical protein(1)	NA(1)	744	744	744.0	778	1		NC_047948_00033
g000001537_000000007	g000001537	31	tail fiber protein	95	1	1	1	tail fiber protein(1)	31(1)	741	741	741.0	736	9
g000001538_000000007	g000001538		hypothetical protein	95	1	1	1	hypothetical protein(1)	NA(1)	741	741	741.0	735	24
g000001540_000000007	g000001540	bcrB	Bacitracin transport permease protein BcrB	95	1	1	1	Bacitracin transport permease protein BcrB(1)	bcrB(1)	738	738	738.0	737	8
g000001541_000000007	g000001541		transcriptional repressor	95	1	1	1	transcriptional repressor(1)	NA(1)	735	735	735.0	889	1
g000001542_000000007	g000001542		phage associated protein	95	1	1	1	phage associated protein(1)	NA(1)	735	735	735.0	735	50
g000001543_000000007	g000001543		terminase large subunit	95	1	1	1	terminase large subunit(1)	NA(1)	732	732	732.0	735	14
g000001544_000000007	g000001544		HNH endonuclease	95	1	1	1	HNH endonuclease(1)	NA(1)	726	726	726.0	787	1																MT787017_00015
g000001545_000000007	g000001545		virion protein	95	1	1	1	virion protein(1)	NA(1)	714	714	714.0	736	15
g000001546_000000007	g000001546		hypothetical protein	95	1	1	1	hypothetical protein(1)	NA(1)	708	708	708.0	741	6	MZ417326_00075
g000001547_000000007	g000001547		hypothetical protein	95	1	1	1	hypothetical protein(1)	NA(1)	705	705	705.0	906	1	MZ417326_00143
g000001548_000000007	g000001548		polynucleotide kinase	95	1	1	1	polynucleotide kinase(1)	NA(1)	696	696	696.0	735	131
g000001549_000000007	g000001549		hypothetical protein	95	1	1	1	hypothetical protein(1)	NA(1)	687	687	687.0	736	11
g000001550_000000007	g000001550		putative N-6-adenine-methyltransferase	95	1	1	1	putative N-6-adenine-methyltransferase(1)	NA(1)	687	687	687.0	735	21
g000001551_000000007	g000001551		hypothetical protein	95	1	1	1	hypothetical protein(1)	NA(1)	684	684	684.0	774	3
g000001552_000000007	g000001552		putative methyltransferase	95	1	1	1	putative methyltransferase(1)	NA(1)	681	681	681.0	942	1
g000001554_000000007	g000001554		hypothetical protein	95	1	1	1	hypothetical protein(1)	NA(1)	675	675	675.0	735	23
g000001555_000000007	g000001555		hypothetical protein	95	1	1	1	hypothetical protein(1)	NA(1)	675	675	675.0	791	1
g000001556_000000007	g000001556		hypothetical protein	95	1	1	1	hypothetical protein(1)	NA(1)	672	672	672.0	750	4
g000001557_000000007	g000001557		transposase	95	1	1	1	transposase(1)	NA(1)	669	669	669.0	737	1
g000001558_000000007	g000001558		terminase large subunit	95	1	1	1	terminase large subunit(1)	NA(1)	666	666	666.0	735	15
g000001559_000000007	g000001559		hypothetical protein	95	1	1	1	hypothetical protein(1)	NA(1)	663	663	663.0	792	1
g000001560_000000007	g000001560		hypothetical protein	95	1	1	1	hypothetical protein(1)	NA(1)	660	660	660.0	737	15
g000001561_000000007	g000001561		hypothetical protein	95	1	1	1	hypothetical protein(1)	NA(1)	654	654	654.0	890	1	MZ417326_00140
g000001562_000000007	g000001562		hypothetical protein	95	1	1	1	hypothetical protein(1)	NA(1)	654	654	654.0	859	1
g000001563_000000007	g000001563		hypothetical protein	95	1	1	1	hypothetical protein(1)	NA(1)	654	654	654.0	940	1
g000001565_000000007	g000001565		hypothetical protein	95	1	1	1	hypothetical protein(1)	NA(1)	642	642	642.0	792	2
g000001566_000000007	g000001566		hypothetical protein	95	1	1	1	hypothetical protein(1)	NA(1)	639	639	639.0	742	1
g000001567_000000007	g000001567	245	gp245	95	1	1	1	gp245(1)	245(1)	627	627	627.0	739	4
g000001568_000000007	g000001568		tail completion or Neck1 protein	95	1	1	1	tail completion or Neck1 protein(1)	NA(1)	627	627	627.0	735	7
g000001569_000000007	g000001569		hypothetical protein	95	1	1	1	hypothetical protein(1)	NA(1)	627	627	627.0	872	1
g000001570_000000007	g000001570		hypothetical protein	95	1	1	1	hypothetical protein(1)	NA(1)	624	624	624.0	799	2
g000001571_000000007	g000001571		putative baseplate protein	95	1	1	1	putative baseplate protein(1)	NA(1)	624	624	624.0	735	71
g000001572_000000007	g000001572		hypothetical protein	95	1	1	1	hypothetical protein(1)	NA(1)	618	618	618.0	737	17
g000001573_000000007	g000001573		terminase large subunit	95	1	1	1	terminase large subunit(1)	NA(1)	618	618	618.0	769	3
g000001574_000000007	g000001574		hypothetical protein	95	1	1	1	hypothetical protein(1)	NA(1)	618	618	618.0	761	2
g000001577_000000007	g000001577	aadK	Aminoglycoside 6-adenylyltransferase	95	1	1	1	Aminoglycoside 6-adenylyltransferase(1)	aadK(1)	600	600	600.0	737	10
g000001578_000000007	g000001578		hypothetical protein	95	1	1	1	hypothetical protein(1)	NA(1)	600	600	600.0	853	1
g000001579_000000007	g000001579		hypothetical protein	95	1	1	1	hypothetical protein(1)	NA(1)	600	600	600.0	735	61
g000001580_000000007	g000001580		hypothetical protein	95	1	1	1	hypothetical protein(1)	NA(1)	597	597	597.0	736	25
g000001581_000000007	g000001581		hypothetical protein	95	1	1	1	hypothetical protein(1)	NA(1)	597	597	597.0	843	1		NC_047948_00036
g000001582_000000007	g000001582		hypothetical protein	95	1	1	1	hypothetical protein(1)	NA(1)	591	591	591.0	794	2
g000001583_000000007	g000001583		hypothetical protein	95	1	1	1	hypothetical protein(1)	NA(1)	591	591	591.0	735	169
g000001584_000000007	g000001584		hypothetical protein	95	1	1	1	hypothetical protein(1)	NA(1)	588	588	588.0	745	1	MZ417326_00111
g000001585_000000007	g000001585		hypothetical protein	95	1	1	1	hypothetical protein(1)	NA(1)	588	588	588.0	735	87
g000001586_000000007	g000001586		hypothetical protein	95	1	1	1	hypothetical protein(1)	NA(1)	585	585	585.0	851	1
g000001587_000000007	g000001587		hypothetical protein	95	1	1	1	hypothetical protein(1)	NA(1)	582	582	582.0	741	3	MZ417326_00072
g000001589_000000007	g000001589		hypothetical protein	95	1	1	1	hypothetical protein(1)	NA(1)	582	582	582.0	735	163
g000001590_000000007	g000001590		hypothetical protein	95	1	1	1	hypothetical protein(1)	NA(1)	579	579	579.0	805	1
g000001591_000000007	g000001591		hypothetical protein	95	1	1	1	hypothetical protein(1)	NA(1)	576	576	576.0	919	1
g000001592_000000007	g000001592		hypothetical protein	95	1	1	1	hypothetical protein(1)	NA(1)	573	573	573.0	737	13
g000001593_000000007	g000001593	11	TerS	95	1	1	1	TerS(1)	11(1)	570	570	570.0	735	1
g000001594_000000007	g000001594		hypothetical protein	95	1	1	1	hypothetical protein(1)	NA(1)	564	564	564.0	743	4				NC_007021_00095
g000001595_000000007	g000001595		hypothetical protein	95	1	1	1	hypothetical protein(1)	NA(1)	564	564	564.0	736	19
g000001597_000000007	g000001597		hypothetical protein	95	1	1	1	hypothetical protein(1)	NA(1)	558	558	558.0	735	49
g000001598_000000007	g000001598		hypothetical protein	95	1	1	1	hypothetical protein(1)	NA(1)	558	558	558.0	908	1
g000001600_000000007	g000001600		hypothetical protein	95	1	1	1	hypothetical protein(1)	NA(1)	549	549	549.0	735	35
g000001601_000000007	g000001601		hypothetical protein	95	1	1	1	hypothetical protein(1)	NA(1)	549	549	549.0	735	130
g000001602_000000007	g000001602		hypothetical protein	95	1	1	1	hypothetical protein(1)	NA(1)	549	549	549.0	735	157
g000001603_000000007	g000001603		hypothetical protein	95	1	1	1	hypothetical protein(1)	NA(1)	546	546	546.0	739	6
g000001604_000000007	g000001604	frd	dihydrofolate reductase	95	1	1	1	dihydrofolate reductase(1)	frd(1)	546	546	546.0	735	79
g000001605_000000007	g000001605		hypothetical protein	95	1	1	1	hypothetical protein(1)	NA(1)	546	546	546.0	735	162
g000001606_000000007	g000001606	satA	Streptothricin acetyltransferase A	95	1	1	1	Streptothricin acetyltransferase A(1)	satA(1)	543	543	543.0	737	11
g000001607_000000007	g000001607		hypothetical protein	95	1	1	1	hypothetical protein(1)	NA(1)	543	543	543.0	735	152
g000001608_000000007	g000001608		hypothetical protein	95	1	1	1	hypothetical protein(1)	NA(1)	540	540	540.0	850	1
g000001609_000000007	g000001609		hypothetical protein	95	1	1	1	hypothetical protein(1)	NA(1)	534	534	534.0	735	20
g000001610_000000007	g000001610		hypothetical protein	95	1	1	1	hypothetical protein(1)	NA(1)	531	531	531.0	752	1	MZ417326_00116
g000001611_000000007	g000001611		hypothetical protein	95	1	1	1	hypothetical protein(1)	NA(1)	531	531	531.0	803	1
g000001612_000000007	g000001612		hypothetical protein	95	1	1	1	hypothetical protein(1)	NA(1)	531	531	531.0	735	155
g000001614_000000007	g000001614		hypothetical protein	95	1	1	1	hypothetical protein(1)	NA(1)	525	525	525.0	819	1
g000001615_000000007	g000001615		hypothetical protein	95	1	1	1	hypothetical protein(1)	NA(1)	525	525	525.0	806	2
g000001616_000000007	g000001616		terminase small subunit	95	1	1	1	terminase small subunit(1)	NA(1)	522	522	522.0	769	1
g000001619_000000007	g000001619		hypothetical protein	95	1	1	1	hypothetical protein(1)	NA(1)	519	519	519.0	738	7
g000001620_000000007	g000001620		hypothetical protein	95	1	1	1	hypothetical protein(1)	NA(1)	519	519	519.0	790	2															OL741057_00030
g000001621_000000007	g000001621		hypothetical protein	95	1	1	1	hypothetical protein(1)	NA(1)	516	516	516.0	745	6	MZ417326_00106
g000001622_000000007	g000001622		hypothetical protein	95	1	1	1	hypothetical protein(1)	NA(1)	516	516	516.0	735	81
g000001623_000000007	g000001623	PHI92_gene	Phi92_gp200	95	1	1	1	Phi92_gp200(1)	PHI92_gene(1)	516	516	516.0	735	123
g000001624_000000007	g000001624		DNA methyltransferase	95	1	1	1	DNA methyltransferase(1)	NA(1)	513	513	513.0	900	1													MW363798_00155
g000001625_000000007	g000001625		hypothetical protein	95	1	1	1	hypothetical protein(1)	NA(1)	513	513	513.0	765	2
g000001626_000000007	g000001626		hyphothetical protein	95	1	1	1	hyphothetical protein(1)	NA(1)	513	513	513.0	735	146
g000001628_000000007	g000001628		hypothetical protein	95	1	1	1	hypothetical protein(1)	NA(1)	510	510	510.0	927	1										AP019522_00144
g000001629_000000007	g000001629		DNA packaging protein	95	1	1	1	DNA packaging protein(1)	NA(1)	510	510	510.0	746	3
g000001631_000000007	g000001631		hypothetical protein	95	1	1	1	hypothetical protein(1)	NA(1)	507	507	507.0	747	5
g000001633_000000007	g000001633		hypothetical protein	95	1	1	1	hypothetical protein(1)	NA(1)	507	507	507.0	736	12
g000001634_000000007	g000001634		hypothetical protein	95	1	1	1	hypothetical protein(1)	NA(1)	504	504	504.0	742	6
g000001635_000000007	g000001635		hypothetical protein	95	1	1	1	hypothetical protein(1)	NA(1)	504	504	504.0	911	1
g000001636_000000007	g000001636	30	minor tail protein	95	1	1	1	minor tail protein(1)	30(1)	504	504	504.0	736	6
g000001637_000000007	g000001637		minor tail protein	95	1	1	1	minor tail protein(1)	NA(1)	504	504	504.0	735	6
g000001638_000000007	g000001638		Putative HNH endonuclease	95	1	1	1	Putative HNH endonuclease(1)	NA(1)	504	504	504.0	735	95
g000001639_000000007	g000001639		hypothetical membrane protein	95	1	1	1	hypothetical membrane protein(1)	NA(1)	504	504	504.0	735	160
[truncated: 234 more columns]

## Sheet: KP
Table S2. Pangenome analyses PIRATE data.
													Autographiviridae
																	Studiervirinae
																													Przondovirus
allele_name	gene_family	consensus_gene_name	consensus_product	threshold	alleles_at_maximum_threshold	number_genomes	no_loci	products	gene_names	min_length(bp)	max_length(bp)	average_length(bp)	OK625527	MW394389	MZ398244	MK380014	MN013085	MN013082	OL691920	MN149904	MZ359670	MT813142	MK608335	OK149215	MZ428229	MN013074	MW600722	MW296877	NC_047780	NC_047782	NC_047781	MW042806	NC_048130	NC_048129	NC_048014	NC_047980	MW042808	MT813141	MT813140	MW042807	NC_047908	NC_048114	NC_047970	MH172263	MW042800	MW042804	MT966872	MN176574	MW042792
g000000787_000000003	g000000787		single-stranded DNA-binding protein	60	3	91	91	single-stranded DNA-binding protein(91)	NA(91)	696	723	698.41					MN013085_00017	MN013082_00025	OL691920_00032	MN149904_00015	MZ359670_00032	MT813142_00022	MK608335_00016	OK149215_00013	MZ428229_00036	MN013074_00029	MW600722_00005	MW296877_00015	NC_047780_00015	NC_047782_00016	NC_047781_00019	MW042806_00019	NC_048130.1_00015	NC_048129.1_00015	NC_048014_00015	NC_047980_00016	MW042808_00001	MT813141_00009	MT813140_00006	MW042807_00042	NC_047908_00013	NC_048114_00015	NC_047970_00016	MH172263_00016	MW042800_00006	MW042804_00021	MT966872_00015	MN176574_00035	MW042792_00034
g000000287_000000004	g000000287	gp3	endonuclease I	70	6	91	91	endonuclease I(89):endonuclease(1):gp3(1)	NA(82):gp3(8):3(1)	447	462	451.02					MN013085_00019	MN013082_00026	OL691920_00031	MN149904_00017	MZ359670_00033	MT813142_00023	MK608335_00018	OK149215_00012	MZ428229_00035	MN013074_00030	MW600722_00006	MW296877_00016	NC_047780_00016	NC_047782_00017	NC_047781_00020	MW042806_00018	NC_048130.1_00016	NC_048129.1_00016	NC_048014_00016	NC_047980_00017	MW042808_00051	MT813141_00010	MT813140_00007	MW042807_00043	NC_047908_00014	NC_048114_00016	NC_047970_00017	MH172263_00017	MW042800_00005	MW042804_00022	MT966872_00016	MN176574_00034	MW042792_00035
g000000222_000000004	g000000222	44684	lysozyme	70	7	91	91	lysozyme(48):gp3.5(43)	NA(48):3.5(43)	456	456	456					MN013085_00020	MN013082_00027	OL691920_00030	MN149904_00018	MZ359670_00034	MT813142_00024	MK608335_00019	OK149215_00011	MZ428229_00034	MN013074_00031	MW600722_00007	MW296877_00017	NC_047780_00018	NC_047782_00018	NC_047781_00022	MW042806_00017	NC_048130.1_00017	NC_048129.1_00017	NC_048014_00017	NC_047980_00018	MW042808_00050	MT813141_00012	MT813140_00008	MW042807_00045	NC_047908_00016	NC_048114_00017	NC_047970_00018	MH172263_00018	MW042800_00004	MW042804_00023	MT966872_00017	MN176574_00033	MW042792_00036
g000000348_000000004	g000000348	16	DNA primase/helicase	70	3	91	92	DNA primase/helicase(90):gp4a(2)	16(80):NA(10):4a(2)	369	1725	1518.46					MN013085_00022	MN013082_00029	OL691920_00029	MN149904_00019	MZ359670_00035	MT813142_00026	MK608335_00020	OK149215_00010	MZ428229_00033	MN013074_00032	MW600722_00008	MW296877_00018	NC_047780_00020	NC_047782_00020	NC_047781_00024	MW042806_00014	NC_048130.1_00020	NC_048129.1_00019	NC_048014_00019	NC_047980_00021	MW042808_00047	MT813141_00015	MT813140_00011	MW042807_00048	NC_047908_00018	NC_048114_00019	NC_047970_00020	MH172263_00020	MW042800_00050	MW042804_00026	MT966872_00020	MN176574_00030	MW042792_00038
g000000450_000000003	g000000450	5	gp5	60	5	91	91	gp5(91)	5(91)	996	2169	2103.1					MN013085_00025	MN013082_00032	OL691920_00026	MN149904_00022	MZ359670_00038	MT813142_00029	MK608335_00023	OK149215_00007	MZ428229_00030	MN013074_00035	MW600722_00011	MW296877_00021	NC_047780_00024	NC_047782_00024	NC_047781_00028	MW042806_00011	NC_048130.1_00024	NC_048129.1_00023	NC_048014_00023	NC_047980_00025	MW042808_00043	MT813141_00019	MT813140_00015	MW042807_00001	NC_047908_00021	NC_048114_00024	NC_047970_00024	MH172263_00024	MW042800_00045	MW042804_00028	MT966872_00024	MN176574_00025	MW042792_00042
g000000483_000000003	g000000483	6	exonuclease	60	4	91	91	exonuclease(91)	NA(81):6(10)	906	936	907.45					MN013085_00029	MN013082_00036	OL691920_00021	MN149904_00027	MZ359670_00043	MT813142_00033	MK608335_00027	OK149215_00002	MZ428229_00025	MN013074_00039	MW600722_00015	MW296877_00025	NC_047780_00028	NC_047782_00030	NC_047781_00034	MW042806_00006	NC_048130.1_00029	NC_048129.1_00028	NC_048014_00028	NC_047980_00030	MW042808_00038	MT813141_00024	MT813140_00019	MW042807_00004	NC_047908_00026	NC_048114_00028	NC_047970_00028	MH172263_00028	MW042800_00042	MW042804_00032	MT966872_00028	MN176574_00022	MW042792_00046
g000000470_000000006	g000000470	30	major capsid protein	90	4	91	91	major capsid protein(82):minor capsid protein(9)	30(79):NA(11):10B(1)	174	1050	1026.49					MN013085_00036	MN013082_00043	OL691920_00014	MN149904_00034	MZ359670_00004	MT813142_00040	MK608335_00034	OK149215_00041	MZ428229_00017	MN013074_00046	MW600722_00022	MW296877_00032	NC_047780_00035	NC_047782_00037	NC_047781_00041	MW042806_00048	NC_048130.1_00036	NC_048129.1_00035	NC_048014_00035	NC_047980_00037	MW042808_00031	MT813141_00031	MT813140_00026	MW042807_00011	NC_047908_00033	NC_048114_00035	NC_047970_00035	MH172263_00035	MW042800_00035	MW042804_00039	MT966872_00035	MN176574_00015	MW042792_00003
g000000824_000000003	g000000824	11	tail tubular protein A	60	3	91	91	tail tubular protein A(89):gp11(2)	NA(89):11(2)	579	591	580.52					MN013085_00038	MN013082_00045	OL691920_00013	MN149904_00035	MZ359670_00006	MT813142_00042	MK608335_00036	OK149215_00039	MZ428229_00016	MN013074_00002	MW600722_00024	MW296877_00034	NC_047780_00037	NC_047782_00039	NC_047781_00042	MW042806_00046	NC_048130.1_00038	NC_048129.1_00036	NC_048014_00037	NC_047980_00039	MW042808_00029	MT813141_00033	MT813140_00028	MW042807_00013	NC_047908_00034	NC_048114_00036	NC_047970_00037	MH172263_00037	MW042800_00033	MW042804_00041	MT966872_00037	MN176574_00013	MW042792_00005
g000000102_000000003	g000000102	12	tail tubular protein B	60	11	91	91	tail tubular protein B(89):gp12(2)	NA(89):12(2)	657	2475	2362.25					MN013085_00039	MN013082_00046	OL691920_00012	MN149904_00036	MZ359670_00007	MT813142_00043	MK608335_00037	OK149215_00038	MZ428229_00015	MN013074_00003	MW600722_00025	MW296877_00035	NC_047780_00038	NC_047782_00041	NC_047781_00043	MW042806_00045	NC_048130.1_00040	NC_048129.1_00037	NC_048014_00038	NC_047980_00040	MW042808_00028	MT813141_00034	MT813140_00029	MW042807_00014	NC_047908_00035	NC_048114_00038	NC_047970_00039	MH172263_00039	MW042800_00032	MW042804_00042	MT966872_00038	MN176574_00012	MW042792_00006
g000000445_000000003	g000000445	16	internal virion protein D	60	4	91	91	internal virion protein D(88):gp16(2):internal virion protein with endolysin domain protein(1)	NA(79):16(12)	123	4527	3855.92					MN013085_00043	MN013082_00050	OL691920_00008	MN149904_00040	MZ359670_00011	MT813142_00001	MK608335_00041	OK149215_00033	MZ428229_00010	MN013074_00007	MW600722_00029	MW296877_00039	NC_047780_00042	NC_047782_00045	NC_047781_00047	MW042806_00041	NC_048130.1_00046	NC_048129.1_00042	NC_048014_00042	NC_047980_00044	MW042808_00022	MT813141_00038	MT813140_00033	MW042807_00018	NC_047908_00041	NC_048114_00043	NC_047970_00043	MH172263_00043	MW042800_00028	MW042804_00001	MT966872_00042	MN176574_00007	MW042792_00011
g000000284_000000005	g000000284		hypothetical protein	80	6	75	75	hypothetical protein(75)	NA(75)	453	507	462.96
g000000705_000000005	g000000705		putative portal protein	80	3	75	75	putative portal protein(75)	NA(75)	1308	1320	1313.32
g000000215_000000006	g000000215		phage head morphogenesis protein	90	4	75	76	phage head morphogenesis protein(76)	NA(76)	204	771	756.43
g000000022_000000005	g000000022		hypothetical protein	80	24	75	75	hypothetical protein(75)	NA(75)	432	435	432.64
g000000280_000000003	g000000280		hypothetical protein	60	6	75	75	hypothetical protein(68):virion structural protein(7)	NA(75)	417	534	427.92
g000001286_000000005	g000001286	hsbB	major capsid protein	80	2	75	75	major capsid protein(54):HsbB(21)	NA(54):hsbB(21)	942	960	955.16
g000001250_000000006	g000001250		putative major head subunit precursor	90	2	75	75	putative major head subunit precursor(75)	NA(75)	1131	1134	1131.04
g000000748_000000006	g000000748		DNA primase	90	3	74	74	DNA primase(52):helicase domain-containing protein(22)	NA(74)	732	963	957.36
g000000385_000000006	g000000385		hypothetical protein	90	5	74	74	hypothetical protein(74)	NA(74)	198	438	434.68
g000000844_000000005	g000000844		putative terminase small subunit	80	3	74	75	putative terminase small subunit(75)	NA(75)	201	528	518.28
g000000149_000000005	g000000149		single-stranded DNA binding protein	80	9	74	74	single-stranded DNA binding protein(37):single strand DNA binding protein(36):putative single-stranded DNA binding protein(1)	NA(74)	462	483	463.74
g000000326_000000005	g000000326	ttpM	TtpM	80	6	74	74	TtpM(74)	ttpM(74)	1296	3099	2973.2
g000001686_000000006	g000001686		putative transcriptional regulator	90	2	73	73	putative transcriptional regulator(54):hypothetical transcriptional regulator(19)	NA(73)	402	402	402
g000000058_000000003	g000000058		hypothetical protein	60	6	72	72	hypothetical protein(72)	NA(72)	477	846	536.54
g000000457_000000003	g000000457	16	putative DNA helicase	60	3	48	48	putative DNA helicase(47):DnaB-like replicative helicase(1)	16(47):NA(1)	1062	1284	1271.88
g000000275_000000003	g000000275	44	tail tubular protein A	60	6	48	48	tail tubular protein A(47):tail protein(1)	44(47):NA(1)	501	561	545.5
g000000169_000000003	g000000169		structural protein	60	3	48	48	structural protein(47):hypothetical protein(1)	NA(48)	762	903	827.75
g000000041_000000005	g000000041	20	DNA polymerase	80	19	48	49	DNA polymerase(48):hypothetical protein(1)	NA(30):20(19)	231	2421	2336.02
g000000094_000000005	g000000094	48	putative internal core protein	80	7	48	49	putative internal core protein(45):internal virion protein with endolysin domain protein(3):hypothetical protein(1)	48(42):NA(7)	294	4266	3646.78
g000001175_000000004	g000001175		DNA-dependent RNA polymerase	70	3	48	48	DNA-dependent RNA polymerase(48)	NA(48)	2466	2577	2471.19
g000000015_000000005	g000000015	56	endolysin	80	24	48	48	endolysin(48)	56(34):NA(14)	561	612	601.75
g000000239_000000004	g000000239	45	tail tubular protein B	70	6	48	49	tail tubular protein B(49)	45(42):NA(7)	870	2382	2301.61
g000001202_000000005	g000001202		head-tail connector protein	80	3	48	48	head-tail connector protein(48)	NA(48)	1539	1617	1594
g000000209_000000005	g000000209		putative peptidase	80	7	48	48	putative peptidase(47):peptidase(1)	NA(48)	1032	1605	1060.12
g000000291_000000005	g000000291		hypothetical protein	80	5	48	48	hypothetical protein(48)	NA(48)	363	444	439.38
g000000211_000000005	g000000211		putative 5'-3' exonuclease	80	7	48	48	putative 5'-3' exonuclease(47):RNaseH(1)	NA(48)	930	987	964.31
g000000145_000000004	g000000145		putative internal virion protein	70	9	48	49	putative internal virion protein(47):internal virion lysozyme motif protein(2)	NA(49)	618	2685	2642.63
g000000105_000000005	g000000105		putative DNA primase	80	6	47	47	putative DNA primase(47)	NA(47)	594	921	784.98
g000000144_000000004	g000000144		putative internal virion protein B	70	9	47	47	putative internal virion protein B(47)	NA(47)	588	639	589.85
g000000472_000000006	g000000472		capsid protein	90	4	47	47	capsid protein(47)	NA(47)	1020	1023	1020.89
g000000765_000000005	g000000765		putative scaffolding protein	80	3	47	47	putative scaffolding protein(47)	NA(47)	834	873	842.49
g000000115_000000006	g000000115		hypothetical protein	90	5	46	46	hypothetical protein(46)	NA(46)	492	585	576.07
g000000543_000000004	g000000543		bacteriophage regulatory protein CII	70	4	43	43	bacteriophage regulatory protein CII(37):gp31(6)	NA(43)	510	510	510
g000000387_000000004	g000000387		P2 LysB-like protein	70	5	37	37	P2 LysB-like protein(36):lysozyme subunit B(1)	NA(37)	429	429	429
g000000819_000000004	g000000819	19	tail tube protein	70	3	34	34	tail tube protein(19):gp19 tail tube protein(15)	NA(19):19(15)	486	597	493.5
g000000294_000000003	g000000294	6	gp6 baseplate wedge subunit	60	4	34	35	gp6 baseplate wedge subunit(34):baseplate wedge subunit(1)	6(25):160(9):NA(1)	417	1968	1891.71
g000000481_000000003	g000000481	g161	T4-like phage head completion%2C neck hetero-dimeric protein (T4-like gp13)	60	3	34	35	T4-like phage head completion%2C neck hetero-dimeric protein (T4-like gp13)(16):gp13 neck protein(9):neck protein(9):Putative neck protein I(1)	g161(16):NA(10):169(9)	210	945	911.57
g000000076_000000003	g000000076	233	hinge connector of long tail fiber distal connector	60	11	34	34	hinge connector of long tail fiber distal connector(31):gp36 hinge connector long tail fiber(3)	233(31):36(3)	447	693	665.12
g000000286_000000003	g000000286		virion structural protein	60	6	33	34	virion structural protein(34)	NA(34)	162	480	458.82
g000000560_000000004	g000000560		hypothetical protein	70	4	32	32	hypothetical protein(32)	NA(32)	441	453	448.69
g000000221_000000003	g000000221		minor tail protein	60	5	32	32	minor tail protein(32)	NA(32)	477	486	479.34
g000000327_000000004	g000000327		tail protein	70	6	32	32	tail protein(32)	NA(32)	3063	3084	3074.72
g000000066_000000003	g000000066		hypothetical protein	60	13	31	32	hypothetical protein(32)	NA(32)	180	495	479.62
g000000357_000000004	g000000357		gp68	70	5	28	28	gp68(18):chromosome partitioning protein gp35(10)	NA(28)	786	795	786.43
g000001350_000000003	g000001350	51	gp51 baseplate hub assembly catalyst	60	2	25	26	gp51 baseplate hub assembly catalyst(15):gp51 baseplate hub assembly protein(11)	51(26)	363	759	728.88
g000001246_000000004	g000001246	27	baseplate hub subunit	70	2	25	26	baseplate hub subunit(25):gp27 baseplate hub subunit(1)	NA(25):27(1)	561	1143	1099.15
g000001521_000000003	g000001521	g151	phage protein	60	2	25	25	phage protein(25)	g151(25)	495	504	500.4
g000001589_000000003	g000001589	regB	site-specific RNA endonuclease	60	2	25	25	site-specific RNA endonuclease(25)	regB(25)	459	459	459
g000000820_000000004	g000000820		hypothetical protein	70	3	25	25	hypothetical protein(25)	NA(25)	360	594	564.12
g000001336_000000003	g000001336		hypothetical protein	60	2	25	25	hypothetical protein(25)	NA(25)	774	789	783
g000001497_000000003	g000001497		base plate distal hub subunit	60	2	25	25	base plate distal hub subunit(15):baseplate hub distal subunit(10)	NA(25)	528	528	528
g000000515_000000005	g000000515	31	gp31	80	4	25	25	gp31(18):hypothetical membrane associated protein(7)	31(18):NA(7)	660	660	660
g000000873_000000006	g000000873		Gp10	90	3	22	22	Gp10(22)	NA(22)	450	450	450
g000000903_000000006	g000000903		tail assembly chaperone	90	3	21	21	tail assembly chaperone(21)	NA(21)	405	405	405
g000000681_000000003	g000000681		putative tail component	60	4	21	21	putative tail component(19):tail length tape measure protein(2)	NA(21)	3387	3585	3406.43
g000002727_000000007	g000002727		hypothetical protein	95	1	20	20	hypothetical protein(20)	NA(20)	678	678	678
g000001453_000000006	g000001453	ipIII	IpIII internal head protein	90	2	19	19	IpIII internal head protein(19)	ipIII(19)	135	573	549.95
g000002278_000000005	g000002278		hypothetical protein	80	2	19	19	hypothetical protein(19)	NA(19)	2604	2610	2606.84
g000001572_000000004	g000001572	14	gp14	70	2	19	19	gp14(18):CII-like transcriptional activator(1)	14(18):NA(1)	462	471	462.47
g000001451_000000004	g000001451		anti-termination protein Q-like protein	70	2	19	19	anti-termination protein Q-like protein(19)	NA(19)	579	579	579
g000001287_000000006	g000001287		gp33	90	2	17	17	gp33(12):gp23(5)	NA(17)	738	957	944.12
g000000546_000000006	g000000546		RB69ORF104c hypothetical protein	90	4	15	15	RB69ORF104c hypothetical protein(14):membrane protein(1)	NA(15)	237	501	478
g000000857_000000006	g000000857		hypothetical protein	90	3	15	15	hypothetical protein(15)	NA(15)	360	489	475.6
g000000823_000000006	g000000823		hypothetical protein	90	3	15	15	hypothetical protein(15)	NA(15)	375	591	566.6
g000001545_000000006	g000001545		hypothetical protein	90	2	15	15	hypothetical protein(15)	NA(15)	441	489	484.8
g000003092_000000007	g000003092	Ip4	Ip4 protein	95	1	15	15	Ip4 protein(12):Ip4 hypothetical protein(3)	NA(12):Ip4(3)	375	480	473
g000002390_000000007	g000002390	a-gt	alpha-glucosyl-transferase	95	1	15	15	alpha-glucosyl-transferase(15)	a-gt(15)	1197	1197	1197
g000000565_000000004	g000000565		hypothetical protein	70	3	15	15	hypothetical protein(15)	NA(15)	423	423	423
g000002663_000000007	g000002663		dCMP hydroxymethylase	95	1	15	15	dCMP hydroxymethylase(15)	NA(15)	357	735	709.8
g000000562_000000004	g000000562		MotB-like transcriptional regulator	70	3	15	16	MotB-like transcriptional regulator(16)	NA(16)	204	444	401.44
g000004943_000000007	g000004943	altb	Alt RNA polymerase ADP-ribosylase	95	1	15	15	Alt RNA polymerase ADP-ribosylase(15)	altb(15)	2127	2127	2127
g000003199_000000007	g000003199		hypothetical protein	95	1	15	15	hypothetical protein(15)	NA(15)	444	447	444.2
g000002577_000000007	g000002577		beta-glucosyl-HMC-alpha-glucosyl-transferase	95	1	15	15	beta-glucosyl-HMC-alpha-glucosyl-transferase(15)	NA(15)	780	837	833.2
g000001637_000000005	g000001637	tciA	TciA	80	2	15	15	TciA(15)	tciA(15)	426	426	426
g000002629_000000007	g000002629		polymerase	95	1	13	13	polymerase(13)	NA(13)	774	774	774
g000000731_000000005	g000000731		tail collar fiber protein	80	3	13	13	tail collar fiber protein(13)	NA(13)	1098	1098	1098
g000001490_000000003	g000001490		hypothetical protein	60	2	12	12	hypothetical protein(12)	NA(12)	237	534	509.25
g000005003_000000007	g000005003		hypothetical protein	95	1	12	12	hypothetical protein(12)	NA(12)	1659	1659	1659
g000002435_000000007	g000002435		hypothetical protein	95	1	12	12	hypothetical protein(12)	NA(12)	1080	1080	1080
g000002600_000000007	g000002600		hypothetical protein	95	1	12	12	hypothetical protein(12)	NA(12)	804	804	804
g000003085_000000007	g000003085		hypothetical protein	95	1	12	12	hypothetical protein(12)	NA(12)	486	486	486
g000002885_000000007	g000002885		DNA methyltransferase	95	1	12	12	DNA methyltransferase(12)	NA(12)	576	576	576
g000002653_000000007	g000002653		hypothetical protein	95	1	12	12	hypothetical protein(12)	NA(12)	747	747	747
g000002468_000000007	g000002468		hypothetical protein	95	1	12	12	hypothetical protein(12)	NA(12)	1017	1017	1017
g000004963_000000007	g000004963		hypothetical protein	95	1	12	12	hypothetical protein(12)	NA(12)	1947	1947	1947
g000002507_000000007	g000002507		polymerase	95	1	12	12	polymerase(12)	NA(12)	930	930	930
g000002829_000000007	g000002829		hypothetical protein	95	1	12	12	hypothetical protein(12)	NA(12)	606	606	606
g000002448_000000007	g000002448		hypothetical protein	95	1	12	12	hypothetical protein(12)	NA(12)	1050	1050	1050
g000002447_000000007	g000002447		hypothetical protein	95	1	12	12	hypothetical protein(12)	NA(12)	1053	1053	1053
g000000689_000000003	g000000689	2	DNA primase	60	4	12	12	DNA primase(11):DR0530-like primase(1)	2(11):NA(1)	2583	2592	2590.25
g000001262_000000003	g000001262		putative recombination-associated protein RdgC	60	2	12	12	putative recombination-associated protein RdgC(12)	NA(12)	1071	1074	1071.75
g000000679_000000003	g000000679	25	tape measure	60	4	12	12	tape measure(11):tail length tape measure protein(1)	25(11):NA(1)	4296	4911	4360.25
g000002348_000000004	g000002348		hypothetical protein	70	2	12	12	hypothetical protein(12)	NA(12)	1338	1353	1349.75
g000002324_000000004	g000002324	10	recombination ATPase helicase	70	2	12	12	recombination ATPase helicase(12)	10(12)	1488	1572	1551
g000001193_000000004	g000001193	8	DNA polymerase I	70	3	12	12	DNA polymerase I(12)	8(12)	2040	2043	2042.5
g000000388_000000003	g000000388		virion structural protein	60	3	12	12	virion structural protein(12)	NA(12)	420	420	420
g000002340_000000006	g000002340		virion structural protein	90	2	12	12	virion structural protein(12)	NA(12)	1425	1425	1425
g000000208_000000005	g000000208	BcepB1A gene67	gp67	80	7	12	12	gp67(12)	BcepB1A gene67(12)	948	1131	1112
g000001446_000000005	g000001446		hypothetical protein	80	2	12	12	hypothetical protein(12)	NA(12)	582	582	582
g000000704_000000006	g000000704		putative portal protein	90	4	12	12	putative portal protein(12)	NA(12)	1395	1419	1404.25
g000000147_000000003	g000000147	BcepB1A gene62	gp62	60	9	12	12	gp62(12)	BcepB1A gene62(12)	471	510	476.25
g000000726_000000006	g000000726		virion structural protein	90	3	12	12	virion structural protein(12)	NA(12)	1134	1137	1135.25
g000000383_000000004	g000000383		phage small subunit terminase	70	5	12	12	phage small subunit terminase(12)	NA(12)	417	459	444.75
g000000892_000000006	g000000892		virion structural protein	90	2	12	12	virion structural protein(12)	NA(12)	417	420	417.25
g000000081_000000003	g000000081		hypothetical protein	60	11	12	12	hypothetical protein(12)	NA(12)	762	1152	930
g000000725_000000004	g000000725		putative head protein	70	3	12	12	putative head protein(12)	NA(12)	1089	1140	1098.75
g000001178_000000004	g000001178		DNA primase	70	3	12	12	DNA primase(12)	NA(12)	2268	2406	2336
g000000453_000000004	g000000453		tape measure protein	70	5	12	12	tape measure protein(12)	NA(12)	1323	1470	1407.75
g000002437_000000007	g000002437		putative bacteriophage protein	95	1	12	12	putative bacteriophage protein(12)	NA(12)	1077	1077	1077
g000002568_000000007	g000002568		single strand annealing protein	95	1	12	12	single strand annealing protein(12)	NA(12)	846	846	846
g000001382_000000006	g000001382	exo	exonuclease	90	2	12	12	exonuclease(10):putative exonuclease(2)	NA(10):exo(2)	681	687	681.5
g000005079_000000007	g000005079		hypothetical protein	95	1	11	11	hypothetical protein(11)	NA(11)	1359	1359	1359
g000001401_000000004	g000001401		hypothetical protein	70	2	11	11	hypothetical protein(11)	NA(11)	636	639	638.45
g000000829_000000004	g000000829		hypothetical protein	70	3	11	11	hypothetical protein(11)	NA(11)	564	567	565.09
g000001231_000000003	g000001231		hypothetical protein	60	2	11	11	hypothetical protein(11)	NA(11)	1233	1236	1235.45
g000001475_000000004	g000001475		hypothetical protein	70	2	11	11	hypothetical protein(11)	NA(11)	552	552	552
g000002315_000000004	g000002315		hypothetical protein	70	2	11	11	hypothetical protein(11)	NA(11)	1689	1692	1691.45
g000001256_000000005	g000001256		hypothetical protein	80	2	11	11	hypothetical protein(11)	NA(11)	1095	1095	1095
g000001657_000000004	g000001657		hypothetical protein	70	2	11	11	hypothetical protein(11)	NA(11)	414	414	414
g000001408_000000004	g000001408		hypothetical protein	70	2	11	11	hypothetical protein(11)	NA(11)	624	624	624
g000001462_000000005	g000001462		hypothetical protein	80	2	11	11	hypothetical protein(11)	NA(11)	561	561	561
g000001486_000000005	g000001486		hypothetical protein	80	2	11	11	hypothetical protein(11)	NA(11)	540	540	540
g000002343_000000004	g000002343		putative AAA+ ATPase and BCS1 domain protein	70	2	11	11	putative AAA+ ATPase and BCS1 domain protein(11)	NA(11)	1380	1392	1382.18
g000001683_000000004	g000001683		hypothetical protein	70	2	11	11	hypothetical protein(11)	NA(11)	402	405	403.91
g000001676_000000004	g000001676		hypothetical protein	70	2	11	11	hypothetical protein(11)	NA(11)	405	408	405.55
g000002294_000000003	g000002294		hypothetical protein	60	2	11	11	hypothetical protein(11)	NA(11)	2205	2220	2217.27
g000002299_000000004	g000002299		hypothetical protein	70	2	11	11	hypothetical protein(11)	NA(11)	2070	2070	2070
g000001470_000000003	g000001470		hypothetical protein	60	2	11	11	hypothetical protein(11)	NA(11)	555	555	555
g000001601_000000005	g000001601		membrane protease subunit	80	2	11	11	membrane protease subunit(11)	NA(11)	441	450	442.64
g000001381_000000004	g000001381		hypothetical protein	70	2	11	11	hypothetical protein(11)	NA(11)	678	690	680.18
g000001324_000000004	g000001324		hypothetical protein	70	2	11	11	hypothetical protein(11)	NA(11)	786	819	813
g000001407_000000005	g000001407		hypothetical protein	80	2	11	11	hypothetical protein(11)	NA(11)	621	624	623.45
g000001632_000000003	g000001632		hypothetical protein	60	2	11	11	hypothetical protein(11)	NA(11)	429	429	429
g000001315_000000005	g000001315		putative virion structural protein	80	2	11	11	putative virion structural protein(11)	NA(11)	843	843	843
g000001567_000000003	g000001567		hypothetical protein	60	2	11	11	hypothetical protein(11)	NA(11)	477	477	477
g000001439_000000005	g000001439		hypothetical protein	80	2	11	11	hypothetical protein(8):polynucleotide kinase(3)	NA(11)	597	597	597
g000001435_000000003	g000001435		hypothetical protein	60	2	11	11	hypothetical protein(11)	NA(11)	600	600	600
g000001380_000000003	g000001380		hypothetical protein	60	2	11	11	hypothetical protein(11)	NA(11)	654	690	660.55
g000001507_000000003	g000001507		hypothetical protein	60	2	11	11	hypothetical protein(11)	NA(11)	516	519	516.55
g000000812_000000003	g000000812		hypothetical protein	60	3	11	11	hypothetical protein(11)	NA(11)	606	609	608.45
g000001362_000000003	g000001362		hypothetical protein	60	2	11	11	hypothetical protein(11)	NA(11)	732	732	732
g000002298_000000005	g000002298		DNA helicase	80	2	11	11	DNA helicase(9):putative helicase(2)	NA(11)	1515	2106	1998.55
g000001414_000000005	g000001414		hypothetical protein	80	2	11	11	hypothetical protein(11)	NA(11)	615	618	615.55
g000001268_000000004	g000001268		hypothetical protein	70	2	11	11	hypothetical protein(11)	NA(11)	1020	1041	1023.82
g000000906_000000004	g000000906		hypothetical protein	70	3	11	11	hypothetical protein(11)	NA(11)	405	405	405
g000002332_000000005	g000002332		hypothetical protein	80	2	11	11	hypothetical protein(11)	NA(11)	1533	1533	1533
g000001495_000000004	g000001495		hypothetical protein	70	2	11	11	hypothetical protein(11)	NA(11)	531	531	531
g000000788_000000003	g000000788		hypothetical protein	60	3	11	11	hypothetical protein(11)	NA(11)	714	717	716.45
g000000863_000000005	g000000863		acetyltransferase	80	3	11	11	acetyltransferase(11)	NA(11)	477	477	477
g000001226_000000005	g000001226		virion structural protein	80	2	11	11	virion structural protein(11)	NA(11)	1242	1251	1245.27
g000001569_000000003	g000001569		hypothetical protein	60	2	11	11	hypothetical protein(11)	NA(11)	474	474	474
g000001587_000000004	g000001587		hypothetical protein	70	2	11	11	hypothetical protein(11)	NA(11)	462	462	462
g000001264_000000005	g000001264		hypothetical protein	80	2	11	11	hypothetical protein(11)	NA(11)	1068	1068	1068
g000001400_000000004	g000001400		hypothetical protein	70	2	11	11	hypothetical protein(11)	NA(11)	639	639	639
g000000842_000000004	g000000842		hypothetical protein	70	3	11	11	hypothetical protein(11)	NA(11)	519	528	523.09
g000000900_000000004	g000000900		hypothetical protein	70	3	11	11	hypothetical protein(11)	NA(11)	405	408	405.55
g000001214_000000004	g000001214		hypothetical protein	70	2	11	11	hypothetical protein(11)	NA(11)	1296	1296	1296
g000001374_000000004	g000001374		hypothetical protein	70	2	11	11	hypothetical protein(11)	NA(11)	702	702	702
g000002303_000000006	g000002303		putative ATP-dependent DNA helicase	90	2	11	11	putative ATP-dependent DNA helicase(11)	NA(11)	1968	1968	1968
g000002563_000000007	g000002563		hypothetical protein	95	1	11	11	hypothetical protein(11)	NA(11)	858	858	858
g000002285_000000004	g000002285	sbcC	SbcC	70	2	11	11	SbcC(11)	sbcC(11)	2472	2472	2472
g000001636_000000004	g000001636		hypothetical protein	70	2	11	11	hypothetical protein(11)	NA(11)	426	429	426.55
g000002337_000000005	g000002337		glycosyl transferase	80	2	11	11	glycosyl transferase(11)	NA(11)	1458	1461	1458.55
g000002314_000000005	g000002314		hypothetical protein	80	2	11	11	hypothetical protein(11)	NA(11)	1716	1725	1723.36
g000002344_000000005	g000002344		thymidylate synthase	80	2	11	11	thymidylate synthase(11)	NA(11)	1380	1392	1382.18
g000001285_000000003	g000001285		DHH phosphoesterase	60	2	11	11	DHH phosphoesterase(9):phosphohydrolase(2)	NA(11)	945	963	959.73
g000001574_000000004	g000001574		hypothetical protein	70	2	11	11	hypothetical protein(11)	NA(11)	471	471	471
g000001512_000000005	g000001512		hypothetical protein	80	2	11	11	hypothetical protein(11)	NA(11)	513	513	513
g000001383_000000004	g000001383		hypothetical protein	70	2	11	11	hypothetical protein(11)	NA(11)	621	687	675
g000000877_000000003	g000000877		hypothetical protein	60	3	11	11	hypothetical protein(11)	NA(11)	438	444	440.45
g000001396_000000003	g000001396		hypothetical protein	60	2	11	11	hypothetical protein(11)	NA(11)	648	651	648.55
g000001411_000000005	g000001411		hypothetical protein	80	2	11	11	hypothetical protein(11)	NA(11)	621	621	621
g000001504_000000005	g000001504		hypothetical protein	80	2	11	11	hypothetical protein(11)	NA(11)	516	522	517.09
g000002307_000000005	g000002307		nuclear shell protein	80	2	11	11	nuclear shell protein(11)	NA(11)	1902	1902	1902
g000002313_000000005	g000002313		T4-like DNA polymerase	80	2	11	11	T4-like DNA polymerase(9):DNA polymerase(2)	NA(11)	1737	1737	1737
g000002329_000000005	g000002329		hypothetical protein	80	2	11	11	hypothetical protein(11)	NA(11)	1542	1542	1542
g000002328_000000005	g000002328		hypothetical protein	80	2	11	11	hypothetical protein(11)	NA(11)	1542	1542	1542
g000001345_000000006	g000001345		hypothetical protein	90	2	11	11	hypothetical protein(11)	NA(11)	768	768	768
g000001399_000000004	g000001399		hypothetical protein	70	2	11	11	hypothetical protein(11)	NA(11)	642	642	642
g000001273_000000004	g000001273		hypothetical protein	70	2	11	11	hypothetical protein(11)	NA(11)	996	999	998.45
g000002326_000000006	g000002326		putative helicase	90	2	11	11	putative helicase(11)	NA(11)	1560	1560	1560
g000001466_000000003	g000001466		hypothetical protein	60	2	11	11	hypothetical protein(11)	NA(11)	546	558	548.18
g000001436_000000003	g000001436		appr-1-pase family/phage tail assembly-like protein	60	2	11	11	appr-1-pase family/phage tail assembly-like protein(9):hypothetical protein(2)	NA(11)	597	600	597.55
g000001316_000000004	g000001316		putative RNA polymerase beta subunit	70	2	11	11	putative RNA polymerase beta subunit(11)	NA(11)	840	840	840
g000001284_000000005	g000001284		putative tubulin-like protein	80	2	11	11	putative tubulin-like protein(11)	NA(11)	969	969	969
g000001580_000000005	g000001580		hypothetical protein	80	2	11	11	hypothetical protein(11)	NA(11)	363	468	435.27
g000001588_000000003	g000001588		hypothetical protein	60	2	11	11	hypothetical protein(11)	NA(11)	459	462	461.45
g000001330_000000004	g000001330		hypothetical protein	70	2	11	11	hypothetical protein(11)	NA(11)	345	804	720.55
g000002903_000000007	g000002903		virion structural protein	95	1	11	11	virion structural protein(11)	NA(11)	567	567	567
g000001321_000000004	g000001321		hypothetical protein	70	2	11	11	hypothetical protein(11)	NA(11)	828	828	828
g000001279_000000005	g000001279		hypothetical protein	80	2	11	11	hypothetical protein(11)	NA(11)	975	975	975
g000001554_000000003	g000001554		hypothetical protein	60	2	11	11	hypothetical protein(11)	NA(11)	480	486	481.09
g000002349_000000005	g000002349		virion structural protein	80	2	11	11	virion structural protein(11)	NA(11)	1344	1344	1344
g000000884_000000005	g000000884		hypothetical protein	80	3	11	11	hypothetical protein(11)	NA(11)	429	429	429
g000001298_000000006	g000001298		putative virion structural protein	90	2	11	11	putative virion structural protein(11)	NA(11)	906	906	906
g000000827_000000005	g000000827		RNA 2'-phosphotransferase	80	3	11	11	RNA 2'-phosphotransferase(11)	NA(11)	564	570	567.27
g000001228_000000005	g000001228		virion structural protein	80	2	11	11	virion structural protein(11)	NA(11)	1245	1245	1245
g000001302_000000003	g000001302		hypothetical protein	60	2	11	11	hypothetical protein(11)	NA(11)	888	888	888
g000001213_000000005	g000001213		virion structural protein	80	2	11	11	virion structural protein(11)	NA(11)	1302	1302	1302
g000001682_000000003	g000001682		hypothetical protein	60	2	11	11	hypothetical protein(11)	NA(11)	405	405	405
g000001415_000000004	g000001415		hypothetical protein	70	2	11	11	hypothetical protein(11)	NA(11)	597	618	600.82
g000000518_000000003	g000000518		hypothetical protein	60	4	11	11	hypothetical protein(11)	NA(11)	642	642	642
g000001644_000000004	g000001644		hypothetical protein	70	2	11	11	hypothetical protein(11)	NA(11)	423	423	423
g000001243_000000005	g000001243		virion structural protein	80	2	11	11	virion structural protein(11)	NA(11)	1146	1146	1146
g000001511_000000004	g000001511		hypothetical protein	70	2	11	11	hypothetical protein(11)	NA(11)	504	516	508.36
g000001442_000000004	g000001442		glycosyl transferase	70	2	11	11	glycosyl transferase(11)	NA(11)	591	591	591
g000002276_000000005	g000002276		virion structural protein	80	2	11	11	virion structural protein(11)	NA(11)	2790	2799	2796.27
g000001355_000000006	g000001355		hypothetical protein	90	2	11	11	hypothetical protein(11)	NA(11)	756	756	756
g000001465_000000003	g000001465		hypothetical protein	60	2	11	11	hypothetical protein(11)	NA(11)	558	558	558
g000001308_000000004	g000001308		hypothetical protein	70	2	11	11	hypothetical protein(11)	NA(11)	873	873	873
g000001671_000000003	g000001671		hypothetical protein	60	2	11	11	hypothetical protein(11)	NA(11)	402	408	406.91
g000001661_000000003	g000001661		hypothetical protein	60	2	11	11	hypothetical protein(11)	NA(11)	408	411	410.45
g000002338_000000004	g000002338		internal head protein	70	2	11	11	internal head protein(11)	NA(11)	1440	1449	1441.64
g000001506_000000003	g000001506		hypothetical protein	60	2	11	11	hypothetical protein(11)	NA(11)	492	519	514.09
g000001482_000000004	g000001482		virion structural protein	70	2	11	11	virion structural protein(9):hypothetical protein(2)	NA(11)	537	543	538.09
g000002333_000000005	g000002333		hypothetical protein	80	2	11	11	hypothetical protein(11)	NA(11)	1524	1524	1524
g000000780_000000003	g000000780		hypothetical protein	60	3	11	11	hypothetical protein(11)	NA(11)	621	777	649.36
g000001640_000000005	g000001640		hypothetical protein	80	2	11	11	hypothetical protein(11)	NA(11)	411	423	416.45
g000000176_000000006	g000000176		structural protein	90	8	11	11	structural protein(11)	NA(11)	714	714	714
g000001326_000000005	g000001326		Gp2.5-like ssDNA binding protein and ssDNA annealing protein	80	2	11	11	Gp2.5-like ssDNA binding protein and ssDNA annealing protein(11)	NA(11)	798	816	811.09
g000002759_000000007	g000002759		tail fiber protein	95	1	11	11	tail fiber protein(11)	NA(11)	651	651	651
g000003088_000000007	g000003088		D14 protein	95	1	11	11	D14 protein(11)	NA(11)	483	483	483
g000000678_000000003	g000000678	g130	tail length tape measure protein	60	4	11	11	tail length tape measure protein(8):phage tail length tape-measure protein(3)	NA(8):g130(3)	4458	5079	4901.73
g000001681_000000006	g000001681		hypothetical protein	90	2	11	11	hypothetical protein(11)	NA(11)	402	405	404.18
g000001641_000000006	g000001641		Tail assembly chaperone	90	2	11	11	Tail assembly chaperone(11)	NA(11)	423	423	423
g000003325_000000007	g000003325		hypothetical protein	95	1	11	11	hypothetical protein(11)	NA(11)	405	405	405
g000002541_000000007	g000002541		putative DNA replication primase	95	1	11	11	putative DNA replication primase(11)	NA(11)	885	885	885
g000002345_000000006	g000002345		major head protein precursor	90	2	11	11	major head protein precursor(11)	NA(11)	1383	1386	1383.27
g000005045_000000007	g000005045		putative replicative DNA helicase	95	1	11	11	putative replicative DNA helicase(11)	NA(11)	1449	1479	1476.27
g000003233_000000007	g000003233		hypothetical protein	95	1	11	11	hypothetical protein(11)	NA(11)	435	435	435
g000005077_000000007	g000005077		putative ATP-dependent helicase	95	1	11	11	putative ATP-dependent helicase(11)	NA(11)	1359	1359	1359
g000000910_000000005	g000000910		hypothetical protein	80	3	11	11	hypothetical protein(11)	NA(11)	402	402	402
g000000727_000000006	g000000727	orf146	major tail protein	90	3	11	11	major tail protein(11)	NA(10):orf146(1)	1128	1134	1129.36
g000001516_000000006	g000001516		hypothetical protein	90	2	11	11	hypothetical protein(11)	NA(11)	510	510	510
g000002539_000000007	g000002539	g133	phage tail fibers	95	1	11	11	phage tail fibers(10):minor tail protein(1)	g133(10):NA(1)	888	888	888
g000004909_000000007	g000004909		DNA polymerase	95	1	11	11	DNA polymerase(11)	NA(11)	2571	2571	2571
g000003096_000000007	g000003096		hypothetical protein	95	1	11	11	hypothetical protein(11)	NA(11)	468	480	470.18
g000002810_000000007	g000002810		distal tail protein	95	1	11	11	distal tail protein(11)	NA(11)	615	615	615
g000003111_000000007	g000003111		putative SciB protein	95	1	11	11	putative SciB protein(11)	NA(11)	474	474	474
g000003156_000000007	g000003156		Rz-like spanin	95	1	11	11	Rz-like spanin(11)	NA(11)	462	462	462
g000001274_000000006	g000001274		putative recombination endonuclease subunit D12	90	2	11	11	putative recombination endonuclease subunit D12(11)	NA(11)	993	993	993
g000001377_000000006	g000001377	g103	D2 protein	90	2	11	11	D2 protein(11)	g103(10):NA(1)	696	696	696
g000002628_000000007	g000002628		D11 protein	95	1	11	11	D11 protein(11)	NA(11)	774	774	774
g000001557_000000006	g000001557		hypothetical protein	90	2	11	11	hypothetical protein(11)	NA(11)	483	483	483
g000002546_000000007	g000002546		flap endonuclease	95	1	11	11	flap endonuclease(11)	NA(11)	879	879	879
g000002388_000000007	g000002388	g141	portal protein	95	1	11	11	portal protein(11)	g141(11)	1212	1212	1212
g000000548_000000006	g000000548		membrane protein	90	4	11	11	membrane protein(11)	NA(11)	495	495	495
g000000895_000000006	g000000895		hypothetical protein	90	2	11	11	hypothetical protein(11)	NA(11)	408	414	411
g000000237_000000003	g000000237	D17	straight fibre tail protein	60	6	11	11	straight fibre tail protein(8):tail protein Pb4(3)	NA(8):D17(3)	2031	11454	7105.36
g000003080_000000007	g000003080		tail terminator	95	1	11	11	tail terminator(11)	NA(11)	486	486	486
g000002275_000000005	g000002275	g128	phage tail length tape-measure protein	80	2	11	11	phage tail length tape-measure protein(8):tail protein Pb3(3)	g128(8):NA(2):D16(1)	2841	2847	2846.45
g000002646_000000007	g000002646		NAD-dependent DNA ligase subunit B	95	1	11	11	NAD-dependent DNA ligase subunit B(11)	NA(11)	750	750	750
g000002636_000000007	g000002636		tail completion or Neck1 protein	95	1	11	11	tail completion or Neck1 protein(11)	NA(11)	762	762	762
g000002473_000000007	g000002473		exonuclease	95	1	11	11	exonuclease(11)	NA(11)	915	1008	997.09
g000003283_000000007	g000003283		hypothetical protein	95	1	11	11	hypothetical protein(11)	NA(11)	417	417	417
g000002492_000000007	g000002492		NAD-dependent DNA ligase subunit A	95	1	11	11	NAD-dependent DNA ligase subunit A(11)	NA(11)	963	963	963
g000000532_000000006	g000000532		putative dihydrofolate reductase	90	4	11	11	putative dihydrofolate reductase(6):dihydrofolate reductase(5)	NA(11)	564	564	564
g000004899_000000007	g000004899		putative replication origin binding protein	95	1	11	11	putative replication origin binding protein(11)	NA(11)	2790	2790	2790
g000000382_000000005	g000000382		hypothetical protein	80	5	11	11	hypothetical protein(11)	NA(11)	369	462	451.64
g000003017_000000007	g000003017		head-tail adaptor	95	1	11	11	head-tail adaptor(11)	NA(11)	513	513	513
g000001687_000000005	g000001687		hypothetical protein	80	2	11	11	hypothetical protein(11)	NA(11)	402	402	402
g000002639_000000007	g000002639		D5 protein	95	1	11	11	D5 protein(11)	NA(11)	759	759	759
g000004997_000000007	g000004997		A1 protein	95	1	11	12	A1 protein(12)	NA(12)	1683	1683	1683
g000002814_000000007	g000002814	g035	ATP-dependent Clp protease proteolytic subunit	95	1	11	11	ATP-dependent Clp protease proteolytic subunit(11)	g035(11)	612	612	612
g000003249_000000007	g000003249		hypothetical protein	95	1	11	11	hypothetical protein(11)	NA(11)	429	429	429
g000002635_000000007	g000002635		deoxynucleoside-5'-monophosphate kinase	95	1	11	11	deoxynucleoside-5'-monophosphate kinase(11)	NA(11)	762	762	762
g000003313_000000007	g000003313		A2 protein	95	1	11	12	A2 protein(12)	NA(12)	405	408	406.25
g000000853_000000006	g000000853		hypothetical protein	90	3	11	12	hypothetical protein(12)	NA(12)	495	495	495
g000002351_000000007	g000002351		terminase%2C large subunit	95	1	11	11	terminase%2C large subunit(11)	NA(11)	1317	1317	1317
g000001479_000000006	g000001479		hypothetical protein	90	2	11	11	hypothetical protein(11)	NA(11)	543	543	543
g000004975_000000007	g000004975		putative exonuclease subunit 2	95	1	11	11	putative exonuclease subunit 2(11)	NA(11)	1836	1836	1836
g000000871_000000006	g000000871		hypothetical protein	90	3	11	12	hypothetical protein(12)	NA(12)	450	453	452.75
g000001367_000000004	g000001367		hypothetical protein	70	2	11	11	hypothetical protein(11)	NA(11)	699	714	707.18
g000000475_000000006	g000000475		hypothetical protein	90	2	11	13	hypothetical protein(13)	NA(13)	369	999	869.77
g000003326_000000007	g000003326		D3 protein	95	1	11	11	D3 protein(11)	NA(11)	402	405	404.45
g000001433_000000006	g000001433		putative prohead protease	90	2	11	11	putative prohead protease(11)	NA(11)	597	600	597.27
g000002748_000000007	g000002748		hypothetical protein	95	1	11	11	hypothetical protein(11)	NA(11)	660	660	660
g000002374_000000007	g000002374		capsid	95	1	11	11	capsid(11)	NA(11)	1239	1239	1239
g000002381_000000007	g000002381		portal protein	95	1	11	11	portal protein(11)	NA(11)	1227	1227	1227
g000002838_000000007	g000002838		capsid protease	95	1	11	11	capsid protease(11)	NA(11)	600	600	600
g000002867_000000007	g000002867		hypothetical protein	95	1	10	10	hypothetical protein(10)	NA(10)	582	582	582
g000001267_000000005	g000001267		hypothetical protein	80	2	10	10	hypothetical protein(10)	NA(10)	1047	1047	1047
g000000541_000000005	g000000541		hypothetical protein	80	4	10	10	hypothetical protein(10)	NA(10)	513	513	513
g000000847_000000004	g000000847		hypothetical protein	70	3	10	10	hypothetical protein(10)	NA(10)	483	513	492
g000000495_000000005	g000000495		tail protein	80	3	10	10	tail protein(10)	NA(10)	468	816	667.5
g000001667_000000005	g000001667		hypothetical protein	80	2	10	10	hypothetical protein(10)	NA(10)	408	408	408
g000000333_000000004	g000000333		hypothetical protein	70	3	10	11	hypothetical protein(11)	NA(11)	273	1287	1119.55
g000000506_000000004	g000000506		goF mRNA metabolism modulator	70	4	10	10	goF mRNA metabolism modulator(10)	NA(10)	705	723	714.6
g000001242_000000006	g000001242	g050	RB69ORF050c hypothetical protein	90	2	10	10	RB69ORF050c hypothetical protein(10)	g050(9):NA(1)	1161	1161	1161
g000001563_000000005	g000001563		hypothetical protein	80	2	10	10	hypothetical protein(10)	NA(10)	477	480	479.7
g000001501_000000005	g000001501		hypothetical protein	80	2	10	10	hypothetical protein(10)	NA(10)	522	522	522
g000001368_000000006	g000001368		RB69ORF048c hypothetical protein	90	2	10	10	RB69ORF048c hypothetical protein(10)	NA(10)	714	714	714
g000001621_000000006	g000001621		membrane protein	90	2	10	10	membrane protein(10)	NA(10)	435	435	435
g000000793_000000005	g000000793		RB69ORF132c hypothetical protein	80	3	10	10	RB69ORF132c hypothetical protein(10)	NA(10)	687	690	688.5
g000002296_000000003	g000002296	alt	RNA polymerase ADP-ribosylase	60	2	10	10	RNA polymerase ADP-ribosylase(5):Alt RNA polymerase ADP-ribosylase(4):ADP-ribosyltransferase(1)	alt(6):alta(4)	2094	2145	2119.5
g000002526_000000007	g000002526	g046	RB69ORF047c hypothetical protein	95	1	10	10	RB69ORF047c hypothetical protein(10)	g046(10)	897	900	899.7
g000002480_000000007	g000002480		phospho-2-dehydro-3-deoxyheptonate aldolase	95	1	10	10	phospho-2-dehydro-3-deoxyheptonate aldolase(10)	NA(10)	990	993	992.4
g000001471_000000004	g000001471	g045	RB69ORF045c hypothetical protein	70	2	10	10	RB69ORF045c hypothetical protein(10)	NA(9):g045(1)	540	555	541.5
g000000896_000000004	g000000896		hypothetical protein	70	3	10	10	hypothetical protein(10)	NA(10)	411	411	411
g000000752_000000006	g000000752		hypothetical protein	90	3	10	10	hypothetical protein(10)	NA(10)	948	948	948
g000005001_000000007	g000005001	g053	RB69ORF052c hypothetical protein	95	1	10	10	RB69ORF052c hypothetical protein(10)	g053(10)	1665	1665	1665
g000000876_000000003	g000000876		MotB-like transcriptional regulator	60	3	10	10	MotB-like transcriptional regulator(6):unknown function(3):motB-like protein(1)	NA(10)	378	444	404.7
g000001454_000000006	g000001454		hypothetical protein	90	2	10	10	hypothetical protein(10)	NA(10)	570	570	570
g000002301_000000006	g000002301	oad	receptor-binding tail protein	90	2	10	10	receptor-binding tail protein(10)	oad(10)	1977	1977	1977
g000003217_000000007	g000003217		hypothetical protein	95	1	10	10	hypothetical protein(10)	NA(10)	438	438	438
g000002686_000000007	g000002686	g001	deoxynucleoside-5'-monophosphatase	95	1	10	11	deoxynucleoside-5'-monophosphatase(11)	g001(11)	717	717	717
g000002429_000000007	g000002429	oatA	O-acetyltransferase OatA	95	1	10	10	O-acetyltransferase OatA(10)	oatA(10)	1089	1089	1089
g000000448_000000005	g000000448		tail fiber protein	80	5	9	9	tail fiber protein(9)	NA(9)	1755	2412	2116
g000002721_000000007	g000002721		hypothetical protein	95	1	9	9	hypothetical protein(9)	NA(9)	681	681	681
g000002729_000000007	g000002729		hypothetical protein	95	1	9	9	hypothetical protein(9)	NA(9)	669	675	674.33
g000003131_000000007	g000003131		hypothetical protein	95	1	9	9	hypothetical protein(9)	NA(9)	468	468	468
g000000869_000000003	g000000869		hypothetical protein	60	3	9	9	hypothetical protein(9)	NA(9)	456	456	456
g000001404_000000006	g000001404		hypothetical protein	90	2	9	9	hypothetical protein(9)	NA(9)	633	633	633
g000002766_000000007	g000002766		hypothetical protein	95	1	9	9	hypothetical protein(9)	NA(9)	648	648	648
g000001566_000000006	g000001566		hypothetical protein	90	2	9	9	hypothetical protein(9)	NA(9)	477	477	477
g000001353_000000005	g000001353		hypothetical protein	80	2	9	9	hypothetical protein(9)	NA(9)	747	759	753
g000000269_000000004	g000000269		virion structural protein	70	6	9	9	virion structural protein(9)	NA(9)	258	630	547.33
g000000822_000000005	g000000822		hypothetical protein	80	3	9	9	hypothetical protein(9)	NA(9)	585	594	586
g000003142_000000007	g000003142		5'-3' deoxyribonucleotidase	95	1	9	9	5'-3' deoxyribonucleotidase(9)	NA(9)	465	465	465
g000002736_000000007	g000002736		hypothetical protein	95	1	9	9	hypothetical protein(9)	NA(9)	669	669	669
g000001306_000000006	g000001306		hypothetical protein	90	2	9	9	hypothetical protein(9)	NA(9)	870	876	874.67
g000001500_000000006	g000001500		hypothetical protein	90	2	9	9	hypothetical protein(9)	NA(9)	519	525	521
g000002897_000000007	g000002897		hypothetical protein	95	1	9	9	hypothetical protein(9)	NA(9)	570	570	570
g000002758_000000007	g000002758		hypothetical protein	95	1	9	9	hypothetical protein(9)	NA(9)	651	651	651
g000003011_000000007	g000003011		hypothetical protein	95	1	9	9	hypothetical protein(9)	NA(9)	516	516	516
g000002933_000000007	g000002933		hypothetical protein	95	1	9	9	hypothetical protein(9)	NA(9)	555	555	555
g000003209_000000007	g000003209	motB.2	motB.2 hypothetical protein	95	1	9	9	motB.2 hypothetical protein(9)	motB.2(9)	441	441	441
g000003186_000000007	g000003186		hypothetical protein	95	1	9	9	hypothetical protein(9)	NA(9)	450	450	450
g000003216_000000007	g000003216	239	Ndd	95	1	9	9	Ndd(9)	239(9)	438	438	438
g000002517_000000007	g000002517		hypothetical protein	95	1	9	9	hypothetical protein(9)	NA(9)	915	915	915
g000002850_000000007	g000002850		hypothetical protein	95	1	9	9	hypothetical protein(9)	NA(9)	591	591	591
g000003000_000000007	g000003000		5'-3' deoxyribonucleotidase	95	1	9	9	5'-3' deoxyribonucleotidase(9)	NA(9)	519	519	519
g000001645_000000006	g000001645		hypothetical protein	90	2	9	9	hypothetical protein(9)	NA(9)	420	423	422
g000002992_000000007	g000002992	206	Srd postulated decoy of host sigma70 or sigmaS	95	1	9	9	Srd postulated decoy of host sigma70 or sigmaS(9)	206(9)	525	525	525
g000003122_000000007	g000003122		head-tail adaptor	95	1	9	9	head-tail adaptor(9)	NA(9)	471	471	471
g000002491_000000007	g000002491		hypothetical protein	95	1	9	9	hypothetical protein(9)	NA(9)	960	966	962
g000002882_000000007	g000002882	87	baseplate distal hub subunit	95	1	9	9	baseplate distal hub subunit(9)	87(9)	576	576	576
g000002516_000000007	g000002516		putative SPFH domain-containing protein/band 7 family protein	95	1	9	9	putative SPFH domain-containing protein/band 7 family protein(9)	NA(9)	915	915	915
g000003172_000000007	g000003172		hypothetical protein	95	1	9	9	hypothetical protein(9)	NA(9)	456	456	456
g000002509_000000007	g000002509		cytosine-specific methyltransferase	95	1	9	9	cytosine-specific methyltransferase(9)	NA(9)	912	927	922.33
g000002309_000000006	g000002309		putative base plate hub	90	2	9	9	putative base plate hub(9)	NA(9)	1779	1794	1783.67
g000002840_000000007	g000002840		hypothetical protein	95	1	9	9	hypothetical protein(9)	NA(9)	597	597	597
g000002573_000000007	g000002573		hypothetical protein	95	1	9	9	hypothetical protein(9)	NA(9)	840	840	840
g000001437_000000007	g000001437		hypothetical protein	95	1	9	9	hypothetical protein(9)	NA(9)	576	600	578.67
g000002654_000000007	g000002654	91	gp51 baseplate hub assembly protein	95	1	9	9	gp51 baseplate hub assembly protein(9)	91(9)	744	744	744
g000001424_000000006	g000001424		hypothetical protein	90	2	9	9	hypothetical protein(9)	NA(9)	582	606	603.33
g000002961_000000007	g000002961		hypothetical protein	95	1	9	9	hypothetical protein(9)	NA(9)	540	540	540
g000003047_000000007	g000003047		hypothetical protein	95	1	9	9	hypothetical protein(9)	NA(9)	495	498	496.67
g000004946_000000007	g000004946		hypothetical protein	95	1	9	9	hypothetical protein(9)	NA(9)	2067	2067	2067
g000000909_000000003	g000000909		hypothetical protein	60	3	9	9	hypothetical protein(9)	NA(9)	399	402	401.67
g000002999_000000007	g000002999		hypothetical protein	95	1	9	9	hypothetical protein(9)	NA(9)	399	522	412.67
g000000723_000000005	g000000723		putative radical SAM protein	80	3	9	9	putative radical SAM protein(9)	NA(9)	1146	1170	1151.67
g000005059_000000007	g000005059	212	nicotinamide phosphoribosyl transferase	95	1	9	9	nicotinamide phosphoribosyl transferase(9)	212(9)	1434	1434	1434
g000004993_000000007	g000004993		DnaJ domain-containing protein	95	1	9	9	DnaJ domain-containing protein(9)	NA(9)	1710	1710	1710
g000002419_000000007	g000002419	86	gp27 baseplate hub subunit	95	1	9	9	gp27 baseplate hub subunit(9)	86(9)	1110	1110	1110
g000002339_000000006	g000002339		putative PhoH family protein	90	2	9	9	putative PhoH family protein(9)	NA(9)	1344	1350	1347
g000000841_000000006	g000000841		hypothetical protein	90	3	9	10	hypothetical protein(10)	NA(10)	525	528	526.2
g000001614_000000005	g000001614		hypothetical protein	80	2	9	9	hypothetical protein(9)	NA(9)	438	438	438
g000000874_000000006	g000000874		hypothetical protein	90	2	9	9	hypothetical protein(9)	NA(9)	303	447	415
g000002401_000000007	g000002401		integrase	95	1	9	9	integrase(9)	NA(9)	1164	1164	1164
g000000552_000000005	g000000552		hypothetical protein	80	3	9	9	hypothetical protein(9)	NA(9)	390	471	461.67
g000003123_000000007	g000003123		MarR family transcrition regulator	95	1	9	9	MarR family transcrition regulator(9)	NA(9)	471	471	471
g000000479_000000003	g000000479	106	RNA ligase 1 and tail attachment protein	60	4	8	8	RNA ligase 1 and tail attachment protein(6):Phi92_gp096(1):putative RNA ligase 1/tail attachment protein(1)	106(6):NA(1):PHI92_gene(1)	921	963	954
g000000886_000000004	g000000886	PHI92_gene	AAA domain-containing protein	70	3	8	8	AAA domain-containing protein(7):Phi92_gp095(1)	NA(7):PHI92_gene(1)	405	426	407.62
g000002896_000000007	g000002896		hypothetical protein	95	1	8	8	hypothetical protein(8)	NA(8)	570	570	570
g000001590_000000006	g000001590		hypothetical protein	90	2	8	8	hypothetical protein(8)	NA(8)	459	459	459
g000002901_000000007	g000002901		hypothetical protein	95	1	8	8	hypothetical protein(8)	NA(8)	567	567	567
g000000408_000000004	g000000408		tail fiber protein	70	5	8	8	tail fiber protein(8)	NA(8)	1983	2370	2117.25
g000003171_000000007	g000003171		NinB protein	95	1	8	8	NinB protein(8)	NA(8)	456	456	456
g000001340_000000004	g000001340		terminase small subunit	70	2	8	8	terminase small subunit(4):putative small subunit terminase(4)	NA(8)	741	777	760.5
g000001600_000000003	g000001600		hypothetical protein	60	2	7	7	hypothetical protein(7)	NA(7)	450	450	450
g000001627_000000006	g000001627		gp11	90	2	7	7	gp11(7)	NA(7)	432	432	432
g000004985_000000007	g000004985		Abi alpha-like abortive infection mechanism	95	1	7	7	Abi alpha-like abortive infection mechanism(7)	NA(7)	1743	1743	1743
g000002293_000000007	g000002293		tail fiber family protein	95	1	7	7	tail fiber family protein(7)	NA(7)	1386	1746	1686.86
g000001539_000000006	g000001539		hypothetical protein	90	2	7	7	hypothetical protein(7)	NA(7)	483	495	491.57
g000002979_000000007	g000002979		hypothetical protein	95	1	7	7	hypothetical protein(7)	NA(7)	531	531	531
g000003193_000000007	g000003193		phage associated protein	95	1	7	7	phage associated protein(7)	NA(7)	450	450	450
g000002929_000000007	g000002929		baseplate wedge subunit	95	1	7	7	baseplate wedge subunit(7)	NA(7)	558	558	558
g000000828_000000004	g000000828		putative dNMP kinase gp1	70	3	7	7	putative dNMP kinase gp1(7)	NA(7)	567	570	567.86
g000002707_000000007	g000002707		proximal tail sheath stabilization	95	1	7	7	proximal tail sheath stabilization(7)	NA(7)	699	699	699
g000000715_000000006	g000000715		putative uncharacterised protein	90	2	7	7	putative uncharacterised protein(7)	NA(7)	1206	1380	1243.71
g000004923_000000007	g000004923		recombination endonuclease subunit	95	1	7	7	recombination endonuclease subunit(7)	NA(7)	2328	2328	2328
g000002752_000000007	g000002752		hypothetical protein	95	1	7	7	hypothetical protein(7)	NA(7)	657	660	658.29
g000004871_000000007	g000004871		vrlC protein	95	1	7	7	vrlC protein(7)	NA(7)	4839	4839	4839
g000001612_000000006	g000001612		phage associated protein	90	2	7	7	phage associated protein(7)	NA(7)	438	441	438.43
g000001678_000000006	g000001678		hypothetical membrane protein	90	2	7	7	hypothetical membrane protein(7)	NA(7)	408	408	408
g000000846_000000005	g000000846		putative uncharacterised protein	80	3	7	7	putative uncharacterised protein(7)	NA(7)	507	519	517.29
g000001266_000000005	g000001266		putative thymidylate synthase	80	2	7	7	putative thymidylate synthase(7)	NA(7)	1044	1056	1047.43
g000000553_000000006	g000000553		putative DNA repair/recombination protein UvsY	90	3	7	7	putative DNA repair/recombination protein UvsY(7)	NA(7)	462	468	464.14
g000002489_000000007	g000002489		putative tail tube associated baseplate protein gp48	95	1	7	7	putative tail tube associated baseplate protein gp48(7)	NA(7)	969	969	969
g000003184_000000007	g000003184		unknown structural protein	95	1	7	7	unknown structural protein(7)	NA(7)	453	453	453
g000002744_000000007	g000002744		loader of T4-like helicase	95	1	7	7	loader of T4-like helicase(7)	NA(7)	663	663	663
g000000368_000000006	g000000368		putative uncharacterised protein	90	2	7	7	putative uncharacterised protein(5):hypothetical protein(2)	NA(7)	597	633	616.29
g000001455_000000006	g000001455		putative uncharacterised protein	90	2	7	7	putative uncharacterised protein(7)	NA(7)	570	570	570
g000000870_000000006	g000000870		putative uncharacterised protein	90	3	7	7	putative uncharacterised protein(7)	NA(7)	453	456	454.29
g000002905_000000007	g000002905		phage associated protein	95	1	7	7	phage associated protein(7)	NA(7)	567	567	567
g000001297_000000006	g000001297		putative uncharacterised protein	90	2	7	7	putative uncharacterised protein(7)	NA(7)	894	912	909.43
g000001553_000000006	g000001553		hypothetical protein	90	2	7	7	hypothetical protein(7)	NA(7)	444	444	444
g000001609_000000006	g000001609		hypothetical protein	90	2	7	7	hypothetical protein(7)	NA(7)	441	444	442.71
g000000714_000000006	g000000714	putative tail fibre	putative uncharacterised protein	90	3	7	7	putative uncharacterised protein(6):unknown structural protein(1)	putative tail fibre(6):NA(1)	1254	1326	1305.43
g000004977_000000007	g000004977		Gp5 baseplate hub subunit and tail lysozyme	95	1	7	7	Gp5 baseplate hub subunit and tail lysozyme(7)	NA(7)	1611	1797	1637.57
g000001468_000000004	g000001468		hypothetical membrane protein	70	2	7	7	hypothetical membrane protein(7)	NA(7)	528	558	540.86
g000005075_000000007	g000005075		hypothetical protein	95	1	7	7	hypothetical protein(7)	NA(7)	1389	1389	1389
g000000463_000000006	g000000463		hypothetical protein	90	4	7	7	hypothetical protein(7)	NA(7)	1209	1230	1223.14
g000001173_000000006	g000001173		RIIA protector from prophage-induced early lysis	90	3	7	7	RIIA protector from prophage-induced early lysis(7)	NA(7)	2757	2757	2757
g000002679_000000007	g000002679		phage associated protein	95	1	7	7	phage associated protein(7)	NA(7)	729	729	729
g000002717_000000007	g000002717		terminase DNA packaging enzyme small subunit	95	1	7	7	terminase DNA packaging enzyme small subunit(7)	NA(7)	687	687	687
g000002562_000000007	g000002562		prohead core scaffold protein	95	1	7	7	prohead core scaffold protein(7)	NA(7)	855	861	860.14
g000002631_000000007	g000002631		sigma factor for late transcription	95	1	7	7	sigma factor for late transcription(7)	NA(7)	771	771	771
g000005066_000000007	g000005066		DNA ligase	95	1	7	7	DNA ligase(7)	NA(7)	1422	1422	1422
g000002799_000000007	g000002799		putative Holliday junction resolvase RuvC	95	1	7	7	putative Holliday junction resolvase RuvC(7)	NA(7)	612	624	613.71
g000001384_000000006	g000001384		putative uncharacterised protein	90	2	7	7	putative uncharacterised protein(7)	NA(7)	687	687	687
g000002892_000000007	g000002892		putative uncharacterised protein	95	1	7	7	putative uncharacterised protein(7)	NA(7)	573	573	573
g000003076_000000007	g000003076		putative uncharacterised protein	95	1	7	7	putative uncharacterised protein(7)	NA(7)	489	489	489
g000002632_000000007	g000002632		unknown structural protein	95	1	7	7	unknown structural protein(7)	NA(7)	768	768	768
g000002781_000000007	g000002781		phage associated protein	95	1	7	7	phage associated protein(7)	NA(7)	633	639	638.14
g000004953_000000007	g000004953		putative tail length tape measure protein	95	1	7	7	putative tail length tape measure protein(7)	NA(7)	1944	1986	1980
g000004990_000000007	g000004990		ATP-dependent helicase	95	1	7	7	ATP-dependent helicase(7)	NA(7)	1722	1722	1722
g000001218_000000006	g000001218		DNA topoisomerase II medium subunit	90	2	7	7	DNA topoisomerase II medium subunit(7)	NA(7)	1332	1332	1332
g000002738_000000007	g000002738		siding clamp protein	95	1	7	7	siding clamp protein(7)	NA(7)	669	669	669
g000002599_000000007	g000002599		baseplate hub subunit	95	1	7	7	baseplate hub subunit(7)	NA(7)	804	804	804
g000001389_000000007	g000001389		putative uncharacterised protein	95	1	7	7	putative uncharacterised protein(7)	NA(7)	663	663	663
g000001649_000000005	g000001649		clamp holder for DNA polymerase	80	2	7	7	clamp holder for DNA polymerase(7)	NA(7)	423	423	423
g000001234_000000006	g000001234		putative uncharacterised protein	90	2	7	7	putative uncharacterised protein(7)	NA(7)	1218	1224	1218.86
g000001238_000000006	g000001238		hypothetical protein	90	2	7	7	hypothetical protein(7)	NA(7)	1194	1194	1194
g000003077_000000007	g000003077		putative uncharacterised protein	95	1	7	7	putative uncharacterised protein(7)	NA(7)	489	489	489
g000002980_000000007	g000002980		putative uncharacterised protein	95	1	7	7	putative uncharacterised protein(7)	NA(7)	531	531	531
g000002975_000000007	g000002975		putative tail tube protein gp19	95	1	7	7	putative tail tube protein gp19(7)	NA(7)	534	534	534
g000002790_000000007	g000002790		DexA exonuclease	95	1	7	7	DexA exonuclease(7)	NA(7)	630	633	630.43
g000000832_000000003	g000000832	dUTPase	putative dUTP diphosphatase	60	3	7	7	putative dUTP diphosphatase(5):dUTPase(2)	dUTPase(5):NA(2)	552	555	554.14
g000002499_000000007	g000002499		baseplate tail tube	95	1	7	7	baseplate tail tube(7)	NA(7)	948	948	948
g000002566_000000007	g000002566		putative baseplate wedge subunit	95	1	7	7	putative baseplate wedge subunit(7)	NA(7)	852	852	852
g000003307_000000007	g000003307		putative uncharacterised protein	95	1	7	7	putative uncharacterised protein(7)	NA(7)	411	411	411
g000003045_000000007	g000003045		Gp3-tail completion	95	1	7	7	Gp3-tail completion(7)	NA(7)	501	501	501
g000004980_000000007	g000004980		baseplate wedge subunit	95	1	7	7	baseplate wedge subunit(7)	NA(7)	1782	1782	1782
g000001460_000000004	g000001460		Cd allosteric enzyme	70	2	7	7	Cd allosteric enzyme(7)	NA(7)	507	510	507.43
g000001334_000000006	g000001334		putative 5'(3') deoxyribonucleotidase	90	2	7	7	putative 5'(3') deoxyribonucleotidase(7)	NA(7)	789	792	791.57
g000002643_000000007	g000002643		neck protein 2	95	1	7	7	neck protein 2(7)	NA(7)	753	753	753
g000002449_000000007	g000002449		single stranded DNA-binding protein	95	1	7	7	single stranded DNA-binding protein(7)	NA(7)	1047	1047	1047
g000001280_000000003	g000001280		putative phage DNA primase	60	2	7	7	putative phage DNA primase(7)	NA(7)	963	972	964.29
g000003061_000000007	g000003061		major tail subunit	95	1	7	7	major tail subunit(7)	NA(7)	492	492	492
g000002974_000000007	g000002974		head morphogenesis	95	1	7	7	head morphogenesis(7)	NA(7)	534	534	534
g000002954_000000007	g000002954		hypothetical protein	95	1	7	7	hypothetical protein(7)	NA(7)	543	543	543
g000002512_000000007	g000002512		DNA recombination-dependent growth factor C	95	1	7	7	DNA recombination-dependent growth factor C(7)	NA(7)	918	918	918
g000000720_000000005	g000000720		hypothetical protein	80	3	7	7	hypothetical protein(7)	NA(7)	1203	1203	1203
g000001650_000000006	g000001650		virion structural protein	90	2	7	7	virion structural protein(7)	NA(7)	420	420	420
g000002962_000000007	g000002962		gp10	95	1	7	7	gp10(7)	NA(7)	540	540	540
g000005055_000000007	g000005055		portal protein	95	1	7	7	portal protein(7)	NA(7)	1452	1452	1452
g000002287_000000003	g000002287		tail length tape measure protein	60	2	7	7	tail length tape measure protein(7)	NA(7)	2436	2448	2446.29
g000002321_000000003	g000002321		putative helicase	60	2	7	7	putative helicase(7)	NA(7)	1530	1659	1640.57
g000003053_000000007	g000003053		virion structural protein	95	1	7	7	virion structural protein(7)	NA(7)	495	495	495
g000002404_000000007	g000002404		virion structural protein	95	1	7	7	virion structural protein(7)	NA(7)	1146	1146	1146
g000002502_000000007	g000002502		major head protein	95	1	7	7	major head protein(7)	NA(7)	942	942	942
g000000840_000000005	g000000840		tail fiber adhesin	80	3	6	6	tail fiber adhesin(6)	NA(6)	528	528	528
g000001662_000000004	g000001662		hypothetical protein	70	2	6	6	hypothetical protein(6)	NA(6)	411	411	411
g000002680_000000007	g000002680		hypothetical protein	95	1	6	6	hypothetical protein(6)	NA(6)	729	729	729
g000004893_000000007	g000004893		hypothetical protein	95	1	6	6	hypothetical protein(6)	NA(6)	2952	2952	2952
g000002452_000000007	g000002452		hypothetical protein	95	1	6	6	hypothetical protein(6)	NA(6)	1044	1044	1044
g000003246_000000007	g000003246		hypothetical protein	95	1	6	6	hypothetical protein(6)	NA(6)	432	432	432
g000002711_000000007	g000002711		hypothetical protein	95	1	6	6	hypothetical protein(6)	NA(6)	693	693	693
g000002670_000000007	g000002670		hypothetical protein	95	1	6	6	hypothetical protein(6)	NA(6)	732	732	732
g000002839_000000007	g000002839		hypothetical protein	95	1	6	6	hypothetical protein(6)	NA(6)	600	600	600
g000001229_000000005	g000001229		putative RtcB-like protein	80	2	6	6	putative RtcB-like protein(6)	NA(6)	1245	1245	1245
g000001304_000000005	g000001304		hypothetical protein	80	2	6	7	hypothetical protein(7)	NA(7)	270	879	745.71
g000002498_000000007	g000002498	44	gp44	95	1	6	6	gp44(6)	44(6)	951	951	951
g000001172_000000003	g000001172		tail protein	60	3	6	6	tail protein(4):EPS depolymerase(1):hypothetical protein(1)	NA(6)	1983	2856	2582
g000004965_000000007	g000004965		hypothetical protein	95	1	6	6	hypothetical protein(6)	NA(6)	1926	1938	1928
g000003051_000000007	g000003051		hypothetical protein	95	1	6	6	hypothetical protein(6)	NA(6)	498	498	498
g000002451_000000007	g000002451		RNA ligase 2	95	1	6	6	RNA ligase 2(6)	NA(6)	1044	1044	1044
g000003054_000000007	g000003054		hyphothetical protein	95	1	6	6	hyphothetical protein(6)	NA(6)	495	495	495
g000003221_000000007	g000003221		hyphothetical protein	95	1	6	6	hyphothetical protein(6)	NA(6)	438	438	438
g000005053_000000007	g000005053		hyphothetical protein	95	1	6	6	hyphothetical protein(6)	NA(6)	1458	1458	1458
g000003097_000000007	g000003097		hyphothetical protein	95	1	6	6	hyphothetical protein(6)	NA(6)	480	480	480
g000000743_000000006	g000000743		hyphothetical protein	90	3	6	6	hyphothetical protein(6)	NA(6)	978	993	985
g000003113_000000007	g000003113	43	hypothetical membrane protein	95	1	6	6	hypothetical membrane protein(6)	43(6)	474	474	474
g000002477_000000007	g000002477		hyphothetical protein	95	1	6	6	hyphothetical protein(6)	NA(6)	996	996	996
g000001592_000000006	g000001592		hypothetical protein	90	2	6	6	hypothetical protein(6)	NA(6)	450	459	451.5
g000002354_000000007	g000002354	3	putative helicase	95	1	6	6	putative helicase(6)	3(6)	1308	1308	1308
g000001309_000000006	g000001309		hyphothetical protein	90	2	6	6	hyphothetical protein(6)	NA(6)	873	873	873
g000002617_000000007	g000002617		gp97	95	1	6	6	gp97(6)	NA(6)	786	786	786
g000001327_000000006	g000001327		hyphothetical protein	90	2	6	6	hyphothetical protein(6)	NA(6)	816	816	816
g000004981_000000007	g000004981		putative tail fiber protein	95	1	6	6	putative tail fiber protein(6)	NA(6)	1761	1761	1761
g000002520_000000007	g000002520	151	ClpP ATP-dependent protease subunit	95	1	6	6	ClpP ATP-dependent protease subunit(6)	151(6)	912	912	912
g000002950_000000007	g000002950		hyphothetical protein	95	1	6	6	hyphothetical protein(6)	NA(6)	543	546	544
g000000738_000000007	g000000738		hypothetical protein	95	1	6	7	hypothetical protein(6):tail fiber protein(1)	NA(7)	165	1047	904.29
g000004908_000000007	g000004908		DNA polymerase	95	1	6	6	DNA polymerase(6)	NA(6)	2643	2643	2643
g000001663_000000006	g000001663		hypothetical protein	90	2	6	6	hypothetical protein(6)	NA(6)	411	411	411
g000001684_000000006	g000001684		Rz-like spanin	90	2	6	6	Rz-like spanin(6)	NA(6)	405	405	405
g000002702_000000007	g000002702		hypothetical protein	95	1	6	6	hypothetical protein(6)	NA(6)	702	702	702
g000003163_000000007	g000003163		hyphothetical protein	95	1	6	6	hyphothetical protein(6)	NA(6)	459	459	459
g000005064_000000007	g000005064		vWA-like domain-containing protein	95	1	6	6	vWA-like domain-containing protein(6)	NA(6)	1428	1428	1428
g000000835_000000006	g000000835		endonuclease	90	3	6	6	endonuclease(6)	NA(6)	549	549	549
g000005039_000000007	g000005039		structural protein	95	1	6	6	structural protein(6)	NA(6)	1497	1497	1497
g000003114_000000007	g000003114		hyphothetical protein	95	1	6	6	hyphothetical protein(6)	NA(6)	474	474	474
g000000797_000000003	g000000797	210	hypothetical membrane protein	60	2	6	6	hypothetical membrane protein(5):hyphothetical protein(1)	210(5):NA(1)	645	648	645.5
g000002521_000000007	g000002521		anti-sigma factor	95	1	6	6	anti-sigma factor(6)	NA(6)	897	912	909.5
g000000476_000000003	g000000476		tail fiber protein	60	3	6	7	tail fiber protein(5):hypothetical protein(2)	NA(7)	999	3930	2823
g000004951_000000007	g000004951	1	rIIA protein	95	1	6	6	rIIA protein(6)	1(6)	1893	1989	1973
g000001564_000000006	g000001564		tail fiber assembly protein	90	2	6	6	tail fiber assembly protein(6)	NA(6)	480	480	480
g000003090_000000007	g000003090		hyphothetical protein	95	1	6	6	hyphothetical protein(6)	NA(6)	483	483	483
g000003098_000000007	g000003098		hyphothetical protein	95	1	6	6	hyphothetical protein(6)	NA(6)	480	480	480
g000003327_000000007	g000003327		hypothetical protein	95	1	6	6	hypothetical protein(5):hyphothetical protein(1)	NA(6)	405	405	405
g000004947_000000007	g000004947		DNA replicative helicase/primase	95	1	6	6	DNA replicative helicase/primase(6)	NA(6)	2019	2064	2049
g000001619_000000006	g000001619		putative HNH endonuclease	90	2	6	6	putative HNH endonuclease(6)	NA(6)	438	438	438
g000001664_000000006	g000001664		hypothetical protein	90	2	6	6	hypothetical protein(6)	NA(6)	411	411	411
g000001177_000000005	g000001177		putative tail tape measure protein	80	3	6	6	putative tail tape measure protein(6)	NA(6)	2406	2409	2408
g000001427_000000006	g000001427		hyphothetical protein	90	2	6	6	hyphothetical protein(6)	NA(6)	606	606	606
g000002976_000000007	g000002976		hyphothetical protein	95	1	6	6	hyphothetical protein(6)	NA(6)	399	534	509.5
g000002768_000000007	g000002768		hyphothetical protein	95	1	6	6	hyphothetical protein(6)	NA(6)	648	648	648
g000000563_000000004	g000000563		putative uncharacterised protein	70	4	6	6	putative uncharacterised protein(6)	NA(6)	399	435	419.5
g000000781_000000003	g000000781		structural protein	60	3	6	6	structural protein(6)	NA(6)	774	774	774
g000001241_000000007	g000001241		minor tail protein	95	1	6	6	minor tail protein(6)	NA(6)	933	1173	1133
g000001195_000000005	g000001195		tail length tape measure protein	80	3	6	6	tail length tape measure protein(6)	NA(6)	1917	2004	1961.5
g000000858_000000005	g000000858		Tail assembly chaperone	80	3	6	6	Tail assembly chaperone(6)	NA(6)	483	483	483
g000002872_000000007	g000002872		hypothetical protein	95	1	6	6	hypothetical protein(6)	NA(6)	579	579	579
g000001432_000000003	g000001432		tail fiber protein	60	2	6	6	tail fiber protein(6)	NA(6)	576	600	596
g000000878_000000005	g000000878		hypothetical protein	80	2	6	6	hypothetical protein(6)	NA(6)	426	441	429.5
g000001630_000000006	g000001630		tail assembly chaperone	90	2	6	6	tail assembly chaperone(6)	NA(6)	420	429	424.5
g000001472_000000006	g000001472		putative tail protein	90	2	6	6	putative tail protein(4):tail completion or Neck1 protein(2)	NA(6)	552	552	552
g000005036_000000007	g000005036		transposase	95	1	6	6	transposase(6)	NA(6)	1500	1500	1500
g000002481_000000007	g000002481		Integrase protein	95	1	6	6	Integrase protein(6)	NA(6)	732	993	949.5
g000002389_000000007	g000002389		putative major capsid protein	95	1	6	6	putative major capsid protein(6)	NA(6)	1209	1209	1209
g000002877_000000007	g000002877		putative beta-clamp protein	95	1	6	6	putative beta-clamp protein(6)	NA(6)	537	579	551
g000003201_000000007	g000003201		virion structural protein	95	1	6	6	virion structural protein(6)	NA(6)	441	444	442.5
g000004988_000000007	g000004988		hypothetical protein	95	1	5	5	hypothetical protein(5)	NA(5)	1725	1725	1725
g000002373_000000007	g000002373		hypothetical protein	95	1	5	5	hypothetical protein(5)	NA(5)	1248	1248	1248
g000000477_000000003	g000000477		hypothetical protein	60	4	5	5	hypothetical protein(5)	NA(5)	372	990	673.2
g000000392_000000003	g000000392		tail spike protein head-binding protein	60	5	5	5	tail spike protein head-binding protein(4):tail fiber protein(1)	NA(5)	399	2289	1660.2
g000003137_000000007	g000003137		hypothetical protein	95	1	5	5	hypothetical protein(5)	NA(5)	468	468	468
g000001616_000000005	g000001616		hypothetical protein	80	2	5	5	hypothetical protein(5)	NA(5)	438	438	438
g000001677_000000004	g000001677		hypothetical protein	70	2	5	5	hypothetical protein(5)	NA(5)	405	408	405.6
g000001253_000000003	g000001253	9	putative coat protein	60	2	5	5	putative coat protein(3):gp9(2)	NA(3):9(2)	1095	1098	1096.8
g000001354_000000005	g000001354		KilA-N domain protein	80	2	5	5	KilA-N domain protein(5)	NA(5)	756	756	756
g000000550_000000003	g000000550		phage protein	60	4	5	5	phage protein(5)	NA(5)	459	480	471
g000002584_000000007	g000002584		hypothetical protein	95	1	5	5	hypothetical protein(5)	NA(5)	831	831	831
g000000798_000000006	g000000798		putative transposase	90	3	5	5	putative transposase(5)	NA(5)	627	648	639
g000002423_000000007	g000002423		integrase	95	1	5	5	integrase(5)	NA(5)	1101	1101	1101
g000003103_000000007	g000003103		hypothetical protein	95	1	5	5	hypothetical protein(5)	NA(5)	477	477	477
g000002657_000000007	g000002657		hypothetical protein	95	1	5	5	hypothetical protein(5)	NA(5)	744	744	744
g000001221_000000005	g000001221		putative integrase	80	2	5	5	putative integrase(5)	NA(5)	1254	1263	1260
g000001169_000000006	g000001169		RecE	90	3	5	5	RecE(5)	NA(5)	3039	3099	3063
g000003016_000000007	g000003016		HkaP protein	95	1	5	5	HkaP protein(5)	NA(5)	516	516	516
g000003069_000000007	g000003069		hypothetical protein	95	1	4	4	hypothetical protein(4)	NA(4)	489	489	489
g000001349_000000003	g000001349		thymidylate synthase	60	2	4	4	thymidylate synthase(4)	NA(4)	744	762	757.5
g000003086_000000007	g000003086	smpB	SsrA-binding protein	95	1	4	4	SsrA-binding protein(4)	smpB(4)	483	483	483
g000004933_000000007	g000004933		hypothetical protein	95	1	4	4	hypothetical protein(4)	NA(4)	2187	2187	2187
g000004929_000000007	g000004929		hypothetical protein	95	1	4	4	hypothetical protein(4)	NA(4)	2217	2217	2217
g000002625_000000007	g000002625		hypothetical protein	95	1	4	4	hypothetical protein(4)	NA(4)	777	777	777
g000003072_000000007	g000003072		hypothetical protein	95	1	4	4	hypothetical protein(4)	NA(4)	489	489	489
g000002331_000000003	g000002331		hypothetical protein	60	2	4	5	hypothetical protein(5)	NA(5)	477	1533	1021.2
g000000997_000000005	g000000997		tail protein	80	3	4	4	tail protein(3):hypothetical protein(1)	NA(4)	1689	1974	1893
g000000216_000000003	g000000216		regulatory protein	60	7	4	8	regulatory protein(3):anti-repressor Ant(2):putative DNA-binding protein(2):hypothetical protein(1)	NA(8)	189	717	630.75
g000001409_000000006	g000001409		endonuclease VII	90	2	4	4	endonuclease VII(4)	NA(4)	612	621	618.75
g000001514_000000006	g000001514		hypothetical protein	90	2	4	4	hypothetical protein(4)	NA(4)	513	513	513
g000001634_000000006	g000001634		hyphothetical protein	90	2	4	4	hyphothetical protein(4)	NA(4)	429	429	429
g000002585_000000007	g000002585		gp004	95	1	4	4	gp004(4)	NA(4)	828	828	828
g000001591_000000006	g000001591		unknown structural protein	90	2	4	4	unknown structural protein(4)	NA(4)	459	459	459
g000001179_000000003	g000001179		phage associated protein	60	3	4	4	phage associated protein(3):hypothetical protein(1)	NA(4)	2100	2382	2301
g000002893_000000007	g000002893		putative serine/threonine protein phosphatase	95	1	4	4	putative serine/threonine protein phosphatase(4)	NA(4)	573	573	573
g000002272_000000003	g000002272		gp36	60	2	4	4	gp36(4)	NA(4)	2937	2946	2941.5	OK625527_00014	MW394389_00042	MZ398244_00031	MK380014_00037
g000002535_000000007	g000002535	sapC	Peptide transport system permease protein SapC	95	1	4	4	Peptide transport system permease protein SapC(4)	sapC(4)	891	891	891
g000000717_000000004	g000000717		major capsid protein	70	3	4	4	major capsid protein(4)	NA(4)	1092	1218	1150.5	OK625527_00018	MW394389_00038	MZ398244_00027	MK380014_00033
g000001584_000000003	g000001584	27	hypothetical acetyltransferase	60	2	4	4	hypothetical acetyltransferase(3):gp28(1)	27(3):NA(1)	462	462	462	OK625527_00022	MW394389_00034	MZ398244_00023	MK380014_00029
g000001176_000000003	g000001176	33	putative tail tubular B protein	60	3	4	4	putative tail tubular B protein(4)	33(4)	2385	2403	2394	OK625527_00016	MW394389_00040	MZ398244_00029	MK380014_00035
g000003130_000000007	g000003130	ninB	putative NinB protein	95	1	4	4	putative NinB protein(4)	ninB(4)	468	468	468
g000001365_000000004	g000001365		internal virion protein	70	2	4	4	internal virion protein(4)	NA(4)	645	723	683.25	OK625527_00015	MW394389_00041	MZ398244_00030	MK380014_00036
g000001269_000000003	g000001269		exonuclease	60	2	4	4	exonuclease(3):putative 5'-3' exonuclease(1)	NA(4)	1029	1035	1032	OK625527_00031	MW394389_00025	MZ398244_00014	MK380014_00022
g000000478_000000003	g000000478		gp25	60	3	4	5	gp25(4):hypothetical protein(1)	NA(5)	300	975	767.4	OK625527_00026	MW394389_00030	MZ398244_00019;MZ398244_00020	MK380014_00026
g000001360_000000003	g000001360		tail protein	60	2	4	4	tail protein(4)	NA(4)	726	732	729	OK625527_00017	MW394389_00039	MZ398244_00028	MK380014_00034
g000002479_000000007	g000002479	sapD	Peptide transport system ATP-binding protein SapD	95	1	4	4	Peptide transport system ATP-binding protein SapD(4)	sapD(4)	993	993	993
g000000732_000000004	g000000732	9	putative DNA helicase	70	2	4	5	putative DNA helicase(5)	9(5)	924	2004	1602	OK625527_00046	MW394389_00014	MZ398244_00003;MZ398244_00004	MK380014_00012
g000002833_000000007	g000002833		terminase small subunit	95	1	4	4	terminase small subunit(4)	NA(4)	603	603	603
g000005061_000000007	g000005061	P	similar to P protein of bacteriophage HK022	95	1	4	4	similar to P protein of bacteriophage HK022(4)	P(4)	1431	1431	1431
g000002268_000000004	g000002268		internal virion protein	70	2	4	4	internal virion protein(4)	NA(4)	3795	3840	3817.5	OK625527_00013	MW394389_00043	MZ398244_00032	MK380014_00038
g000002615_000000007	g000002615		head scaffolding protein	95	1	4	4	head scaffolding protein(4)	NA(4)	780	786	784.5
g000000521_000000005	g000000521		gp14	80	3	4	5	gp14(5)	NA(5)	633	2646	2056.8	OK625527_00040	MW394389_00019	MZ398244_00007;MZ398244_00009	MK380014_00015
g000002495_000000007	g000002495	ORF18	major capsid protein	95	1	4	4	major capsid protein(4)	ORF18(4)	954	954	954
g000002595_000000007	g000002595	245	gp245	95	1	4	4	gp245(4)	245(4)	810	810	810
g000003110_000000007	g000003110		hypothetical protein	95	1	4	4	hypothetical protein(4)	NA(4)	447	474	467.25
g000002669_000000007	g000002669	g234	I-TevI homing endonuclease	95	1	3	3	I-TevI homing endonuclease(3)	g234(3)	732	732	732
g000002554_000000007	g000002554		hypothetical protein	95	1	3	3	hypothetical protein(3)	NA(3)	867	867	867
g000002543_000000007	g000002543		gp097	95	1	3	3	gp097(3)	NA(3)	882	882	882
g000004961_000000007	g000004961		hypothetical protein	95	1	3	3	hypothetical protein(3)	NA(3)	1950	1950	1950
g000002718_000000007	g000002718		hypothetical protein	95	1	3	3	hypothetical protein(3)	NA(3)	684	684	684
g000001376_000000006	g000001376		tail protein	90	2	3	3	tail protein(3)	NA(3)	699	699	699
g000003262_000000007	g000003262		hypothetical protein	95	1	3	3	hypothetical protein(3)	NA(3)	426	426	426
g000001487_000000003	g000001487		hypothetical protein	60	2	3	3	hypothetical protein(3)	NA(3)	540	540	540
g000002434_000000007	g000002434		hypothetical protein	95	1	3	3	hypothetical protein(3)	NA(3)	1080	1080	1080
g000004987_000000007	g000004987		ribonucleotide reductase%2C large subunit	95	1	3	3	ribonucleotide reductase%2C large subunit(3)	NA(3)	1731	1731	1731
g000002444_000000007	g000002444		ribonucleotide reductase%2C small subunit	95	1	3	3	ribonucleotide reductase%2C small subunit(3)	NA(3)	1065	1065	1065
g000004868_000000007	g000004868		virion assoviated RNA polymerase	95	1	3	3	virion assoviated RNA polymerase(3)	NA(3)	10638	10641	10639
g000001653_000000004	g000001653		hypothetical protein	70	2	3	3	hypothetical protein(3)	NA(3)	420	420	420
g000002277_000000006	g000002277		hypothetical protein	90	2	3	3	hypothetical protein(3)	NA(3)	2715	2715	2715
g000001258_000000005	g000001258		virion structural protein	80	2	3	3	virion structural protein(3)	NA(3)	1059	1080	1073
g000003044_000000007	g000003044		gp28	95	1	3	3	gp28(3)	NA(3)	501	501	501
g000001503_000000005	g000001503		hypothetical protein	80	2	3	3	hypothetical protein(3)	NA(3)	522	522	522
g000001674_000000005	g000001674		hypothetical protein	80	2	3	3	hypothetical protein(3)	NA(3)	408	408	408
g000002601_000000007	g000002601		hypothetical protein	95	1	3	3	hypothetical protein(3)	NA(3)	801	801	801
g000002958_000000007	g000002958		hypothetical protein	95	1	3	3	hypothetical protein(3)	NA(3)	543	543	543
g000002522_000000007	g000002522		hypothetical protein	95	1	3	3	hypothetical protein(3)	NA(3)	903	903	903
g000002700_000000007	g000002700		hypothetical protein	95	1	3	3	hypothetical protein(3)	NA(3)	681	705	697
g000002474_000000007	g000002474		hypothetical protein	95	1	3	3	hypothetical protein(3)	NA(3)	1002	1002	1002
g000001196_000000005	g000001196		hypothetical protein	80	3	3	3	hypothetical protein(3)	NA(3)	1839	1989	1889
[truncated: 1,158 more rows]
[truncated: 443 more columns]
